# Supplementary material for: Anti-quorum Sensing and Anti-biofilm Activity of Delftia tsuruhatensis Extract by Attenuating the Quorum Sensing-Controlled Virulence Factor Production in Pseudomonas aeruginosa
Source: Front Cell Infect Microbiol. 2017 Jul 26;7:337. doi: 10.3389/fcimb.2017.00337 (PMC5526841; doi:10.3389/fcimb.2017.00337)
Supplement: Table S1 — Total transcripts that differentially expressed (up- or down- regulated) in P. aeruginosa PAO1, treated with bacterial (D. tsuruhatensis SJ01) active fraction (C18-100; containing 1,2-benzenedicarboxylic acid, diisooctyl ester) compared with control (untreated PAO1 strain). Array-Express accession E-MTAB-5693. [file Table1.XLSX]

## Sheet: Sheet1
Supplementary Table S1: Total transcripts that differentially expressed (up- or down- regulated) in P. aeruginosa PAO1, treated with bacterial (D. tsuruhatensis SJ01) active fraction (C18-100; containing 1,2-benzenedicarboxylic acid, diisooctyl ester) compared with control (untreated PAO1 strain). Array-Express accession E-MTAB-5693
Transcript Cluster ID	Transcript ID(Array Design)	Control Bi-weight Avg Signal (log2)	Treated Bi-weight Avg Signal (log2)	Fold Change (linear) (Control vs. Treated)	ANOVA p-value (Control vs. Treated)	FDR p-value (Control vs. Treated)	Gene Symbol	Description	TC Comment	GeneChip Array	Species Scientific Name	Annotation Date	Sequence Type	Sequence Source	Target Description	Representative Public ID	Genome Version	Alignments	Gene Title	Chromosomal Location	Unigene Cluster Type	Ensembl	Entrez Gene	SwissProt	EC	OMIM	RefSeq Protein ID	RefSeq Transcript ID	FlyBase	AGI	WormBase	MGI Name	RGD Name	SGD accession number	Gene Ontology Biological Process	Gene Ontology Cellular Component	Gene Ontology Molecular Function	Pathway	InterPro	Trans Membrane	QTL	Annotation Description	Annotation Transcript Cluster	Transcript Assignments	Annotation Notes
PA2617_aat_at	PA2617_aat	9.48	7.08	5.27	0	0	aat	leucyl/phenylalanyl-tRNA-protein transferase		P. aeruginosa Genome Array	Pseudomonas aeruginosa	2014-10-06	Exemplar sequence	Pseudomonas Genome Database	PA2617 /GENE=aat /DEF=leucyl/phenylalanyl-tRNA-protein transferase /FUNCTION=Translation, post-translational modification, degradation	PA2617		gb|AE004091|AE004091:2960455-2961136 (+) // 100.0 //	leucyl/phenylalanyl-tRNA-protein transferase					Q9I0M1	EC:2.3.2.6										0030163 // protein catabolic process // inferred from electronic annotation	0005737 // cytoplasm // inferred from electronic annotation	0008914 // leucyltransferase activity // inferred from electronic annotation; 0016740 // transferase activity // inferred from electronic annotation; 0016746 // transferase activity, transferring acyl groups // inferred from electronic annotation					This probe set was annotated using the Matching Probes based pipeline to a pseudoCAP identifier using 1 transcripts. // false // Matching Probes // A	PA2617(13)	PA2617 // product=leucyl/phenylalanyl-tRNA-protein transferase; Class 2 gene=aat function=Translation, post-translational modification, degradation // pseudoCAP // 13 // ---
PA5016_aceF_at	PA5016_aceF	8.7	7.6	2.15	0	0	aceF	dihydrolipoamide acetyltransferase		P. aeruginosa Genome Array	Pseudomonas aeruginosa	2014-10-06	Exemplar sequence	Pseudomonas Genome Database	PA5016 /GENE=aceF /DEF=dihydrolipoamide acetyltransferase /FUNCTION=Carbon compound catabolism; Energy metabolism	PA5016		gb|AE004091|AE004091:5638948-5640592 (+) // 100.0 //	dihydrolipoamide acetyltransferase					Q59638	EC:2.3.1.12										0006096 // glycolytic process // inferred from electronic annotation; 0008152 // metabolic process // inferred from electronic annotation	0045254 // pyruvate dehydrogenase complex // inferred from electronic annotation	0004742 // dihydrolipoyllysine-residue acetyltransferase activity // inferred from electronic annotation; 0016740 // transferase activity // inferred from electronic annotation; 0016746 // transferase activity, transferring acyl groups // inferred from electronic annotation	Glycolysis / Gluconeogenesis // ---; Pyruvate metabolism // ---				This probe set was annotated using the Matching Probes based pipeline to a pseudoCAP identifier using 1 transcripts. // false // Matching Probes // A	PA5016(13)	PA5016 // product=dihydrolipoamide acetyltransferase; Class 1 gene=aceF function=Carbon compound catabolism ; Energy metabolism // pseudoCAP // 13 // ---
PA1562_acnA_at	PA1562_acnA	9.01	7.55	2.76	0	0	acnA	aconitate hydratase 1		P. aeruginosa Genome Array	Pseudomonas aeruginosa	2014-10-06	Exemplar sequence	Pseudomonas Genome Database	PA1562 /GENE=acnA /DEF=aconitate hydratase 1 /FUNCTION=Energy metabolism	PA1562		gb|AE004091|AE004091:1700320-1703053 (-) // 100.0 //	aconitate hydratase 1					Q9I3F5	EC:4.2.1.3										0006099 // tricarboxylic acid cycle // inferred from electronic annotation; 0006979 // response to oxidative stress // inferred from sequence or structural similarity; 0008152 // metabolic process // inferred from electronic annotation; 0009061 // anaerobic respiration // inferred from sequence or structural similarity	0005737 // cytoplasm // inferred from sequence or structural similarity	0003994 // aconitate hydratase activity // inferred from electronic annotation; 0003994 // aconitate hydratase activity // inferred from sequence or structural similarity; 0005506 // iron ion binding // inferred from sequence or structural similarity; 0016829 // lyase activity // inferred from electronic annotation; 0046872 // metal ion binding // inferred from electronic annotation; 0051536 // i…	Citrate cycle (TCA cycle) // ---; Glyoxylate and dicarboxylate metabolism // ---				This probe set was annotated using the Matching Probes based pipeline to a pseudoCAP identifier using 1 transcripts. // false // Matching Probes // A	PA1562(13)	PA1562 // product=aconitate hydratase 1; Class 2 gene=acnA function=Energy metabolism // pseudoCAP // 13 // ---
PA4733_acsB_at	PA4733_acsB	9.58	8.41	2.25	0	0	acsB	acetyl-coenzyme A synthetase		P. aeruginosa Genome Array	Pseudomonas aeruginosa	2014-10-06	Exemplar sequence	Pseudomonas Genome Database	PA4733 /GENE=acsB /DEF=acetyl-coenzyme A synthetase /FUNCTION=Carbon compound catabolism; Central intermediary metabolism	PA4733		gb|AE004091|AE004091:5315533-5317471 (+) // 100.0 //	acetyl-coenzyme A synthetase					Q9HV66	EC:6.2.1.1										0008152 // metabolic process // inferred from electronic annotation; 0019427 // acetyl-CoA biosynthetic process from acetate // inferred from electronic annotation		0000166 // nucleotide binding // inferred from electronic annotation; 0003824 // catalytic activity // inferred from electronic annotation; 0003987 // acetate-CoA ligase activity // inferred from electronic annotation; 0005524 // ATP binding // inferred from electronic annotation; 0016208 // AMP binding // inferred from electronic annotation; 0016874 // ligase activity // inferred from electronic…	Propanoate metabolism // ---; Pyruvate metabolism // ---; Reductive carboxylate cycle (CO2 fixation) // ---				This probe set was annotated using the Matching Probes based pipeline to a pseudoCAP identifier using 1 transcripts. // false // Matching Probes // A	PA4733(13)	PA4733 // product=acetyl-coenzyme A synthetase; Class 2 gene=acsB function=Carbon compound catabolism ; Central intermediary metabolism // pseudoCAP // 13 // ---
PA3629_adhC_at	PA3629_adhC	8.31	9.66	-2.55	0	0	adhC	alcohol dehydrogenase class III		P. aeruginosa Genome Array	Pseudomonas aeruginosa	2014-10-06	Exemplar sequence	Pseudomonas Genome Database	PA3629 /GENE=adhC /DEF=alcohol dehydrogenase class III /FUNCTION=Central intermediary metabolism	PA3629		gb|AE004091|AE004091:4063874-4064987 (-) // 100.0 //	alcohol dehydrogenase class III					Q9HY01											0006069 // ethanol oxidation // inferred from electronic annotation; 0055114 // oxidation-reduction process // inferred from electronic annotation		0008270 // zinc ion binding // inferred from electronic annotation; 0016491 // oxidoreductase activity // inferred from electronic annotation; 0046872 // metal ion binding // inferred from electronic annotation; 0051903 // S-(hydroxymethyl)glutathione dehydrogenase activity // inferred from electronic annotation					This probe set was annotated using the Matching Probes based pipeline to a pseudoCAP identifier using 1 transcripts. // false // Matching Probes // A	PA3629(13)	PA3629 // product=alcohol dehydrogenase class III; Class 2 gene=adhC function=Central intermediary metabolism // pseudoCAP // 13 // ---
PA3686_adk_at	PA3686_adk	9.13	8.09	2.05	0	0	adk	adenylate kinase		P. aeruginosa Genome Array	Pseudomonas aeruginosa	2014-10-06	Exemplar sequence	Pseudomonas Genome Database	PA3686 /GENE=adk /DEF=adenylate kinase /FUNCTION=Nucleotide biosynthesis and metabolism	PA3686		gb|AE004091|AE004091:4126947-4127595 (-) // 100.0 //	adenylate kinase					Q9HXV4	EC:2.7.4.3										0006139 // nucleobase-containing compound metabolic process // inferred from electronic annotation; 0009165 // nucleotide biosynthetic process // inferred from electronic annotation; 0016310 // phosphorylation // inferred from electronic annotation; 0044209 // AMP salvage // inferred from electronic annotation; 0046939 // nucleotide phosphorylation // inferred from electronic annotation	0005737 // cytoplasm // inferred from electronic annotation	0000166 // nucleotide binding // inferred from electronic annotation; 0004017 // adenylate kinase activity // inferred from electronic annotation; 0005524 // ATP binding // inferred from electronic annotation; 0016301 // kinase activity // inferred from electronic annotation; 0016740 // transferase activity // inferred from electronic annotation; 0016776 // phosphotransferase activity, phosphate …	Purine metabolism // ---				This probe set was annotated using the Matching Probes based pipeline to a pseudoCAP identifier using 1 transcripts. // false // Matching Probes // A	PA3686(13)	PA3686 // product=adenylate kinase; Class 2 gene=adk function=Nucleotide biosynthesis and metabolism // pseudoCAP // 13 // ---
PA1561_aer_at	PA1561_aer	8.49	9.87	-2.6	0	0	aer	aerotaxis receptor Aer		P. aeruginosa Genome Array	Pseudomonas aeruginosa	2014-10-06	Exemplar sequence	Pseudomonas Genome Database	PA1561 /GENE=aer /DEF=aerotaxis receptor Aer /FUNCTION=Adaptation, protection; Chemotaxis	PA1561		gb|AE004091|AE004091:1698382-1699948 (-) // 100.0 //	aerotaxis receptor Aer					Q9I3F6											0006935 // chemotaxis // inferred from electronic annotation; 0007165 // signal transduction // inferred from electronic annotation; 0009454 // aerotaxis // inferred from mutant phenotype	0016020 // membrane // inferred from electronic annotation	0004871 // signal transducer activity // inferred from electronic annotation	Chemotactic transducer (MCP) // ---				This probe set was annotated using the Matching Probes based pipeline to a pseudoCAP identifier using 1 transcripts. // false // Matching Probes // A	PA1561(13)	PA1561 // product=aerotaxis receptor Aer; Class 2 gene=aer function=Adaptation, Protection ; Chemotaxis // pseudoCAP // 13 // ---
PA0139_ahpC_at	PA0139_ahpC	10.62	11.74	-2.17	0	0	ahpC	alkyl hydroperoxide reductase subunit C		P. aeruginosa Genome Array	Pseudomonas aeruginosa	2014-10-06	Exemplar sequence	Pseudomonas Genome Database	PA0139 /GENE=ahpC /DEF=alkyl hydroperoxide reductase subunit C /FUNCTION=Adaptation, protection	PA0139		gb|AE004091|AE004091:158199-158763 (+) // 100.0 //	alkyl hydroperoxide reductase subunit C					Q9I6Z3											0006979 // response to oxidative stress // inferred from electronic annotation; 0055114 // oxidation-reduction process // inferred from electronic annotation		0016209 // antioxidant activity // inferred from electronic annotation; 0016491 // oxidoreductase activity // inferred from electronic annotation; 0051920 // peroxiredoxin activity // inferred from electronic annotation					This probe set was annotated using the Matching Probes based pipeline to a pseudoCAP identifier using 1 transcripts. // false // Matching Probes // A	PA0139(13)	PA0139 // product=alkyl hydroperoxide reductase subunit C; Class 2 gene=ahpC function=Adaptation, Protection // pseudoCAP // 13 // ---
PA3541_at	PA3541	7.98	5.88	4.29	0	0	alg8	alginate biosynthesis protein Alg8		P. aeruginosa Genome Array	Pseudomonas aeruginosa	2014-10-06	Exemplar sequence	Pseudomonas Genome Database	PA3541 /DEF=alginate biosynthesis protein Alg8 /FUNCTION=Adaptation, protection; Cell wall / LPS / capsule; Secreted Factors (toxins, enzymes, alginate)	PA3541		gb|AE004091|AE004091:3964274-3965759 (+) // 100.0 //	alginate biosynthesis protein Alg8					Q52463											0042121 // alginic acid biosynthetic process // inferred from electronic annotation; 0042121 // alginic acid biosynthetic process // inferred from mutant phenotype	0005886 // plasma membrane // inferred from electronic annotation; 0016020 // membrane // inferred from electronic annotation; 0016021 // integral component of membrane // inferred from electronic annotation	0016740 // transferase activity // inferred from electronic annotation; 0016757 // transferase activity, transferring glycosyl groups // inferred from electronic annotation	Alginate biosynthesis // ---				This probe set was annotated using the Matching Probes based pipeline to a pseudoCAP identifier using 1 transcripts. // false // Matching Probes // A	PA3541(13)	PA3541 // product=alginate biosynthesis protein Alg8; Class 1 gene=alg8 function=Cell wall / LPS / capsule ; Adaptation, Protection ; Secreted Factors (toxins, enzymes, alginate) // pseudoCAP // 13 // ---
PA3550_algF_at	PA3550_algF	7.57	8.79	-2.31	0	0	algF	alginate o-acetyltransferase AlgF		P. aeruginosa Genome Array	Pseudomonas aeruginosa	2014-10-06	Exemplar sequence	Pseudomonas Genome Database	PA3550 /GENE=algF /DEF=alginate o-acetyltransferase AlgF /FUNCTION=Adaptation, protection; Cell wall / LPS / capsule; Secreted Factors (toxins, enzymes, alginate)	PA3550		gb|AE004091|AE004091:3977183-3977834 (+) // 100.0 //	alginate o-acetyltransferase AlgF					Q06062											0042121 // alginic acid biosynthetic process // inferred from electronic annotation; 0051979 // alginic acid acetylation // inferred from direct assay; 0051979 // alginic acid acetylation // inferred from mutant phenotype	0042597 // periplasmic space // inferred from electronic annotation		Alginate biosynthesis // ---				This probe set was annotated using the Matching Probes based pipeline to a pseudoCAP identifier using 1 transcripts. // false // Matching Probes // A	PA3550(13)	PA3550 // product=alginate o-acetyltransferase AlgF; Class 1 gene=algF function=Cell wall / LPS / capsule ; Adaptation, Protection ; Secreted Factors (toxins, enzymes, alginate) // pseudoCAP // 13 // ---
PA1525_at	PA1525	7.41	8.86	-2.73	0	0	alkB2	alkane-1-monooxygenase 2		P. aeruginosa Genome Array	Pseudomonas aeruginosa	2014-10-06	Exemplar sequence	Pseudomonas Genome Database	PA1525 /DEF=probable alkane hydroxylase /FUNCTION=Carbon compound catabolism	PA1525		gb|AE004091|AE004091:1659413-1660547 (-) // 100.0 //	alkane-1-monooxygenase 2					Q6H941	EC:1.14.15.3										0006629 // lipid metabolic process // inferred from electronic annotation; 0043448 // alkane catabolic process // inferred from electronic annotation; 0043448 // alkane catabolic process // inferred from genetic interaction; 0043448 // alkane catabolic process // inferred from sequence or structural similarity; 0055114 // oxidation-reduction process // inferred from electronic annotation	0005886 // plasma membrane // inferred from electronic annotation; 0016020 // membrane // inferred from electronic annotation; 0016021 // integral component of membrane // inferred from electronic annotation	0004497 // monooxygenase activity // inferred from electronic annotation; 0016491 // oxidoreductase activity // inferred from electronic annotation; 0018685 // alkane 1-monooxygenase activity // inferred from electronic annotation; 0018685 // alkane 1-monooxygenase activity // inferred from genetic interaction; 0018685 // alkane 1-monooxygenase activity // inferred from sequence or structural sim…	aliphatic compound catabolism // ---				This probe set was annotated using the Matching Probes based pipeline to a pseudoCAP identifier using 1 transcripts. // false // Matching Probes // A	PA1525(13)	PA1525 // product=alkane-1-monooxygenase 2; Class 1 gene=alkB2 function=Carbon compound catabolism // pseudoCAP // 13 // ---
PA4930_alr_at	PA4930_alr	8.27	6.44	3.53	0	0	alr	biosynthetic alanine racemase		P. aeruginosa Genome Array	Pseudomonas aeruginosa	2014-10-06	Exemplar sequence	Pseudomonas Genome Database	PA4930 /GENE=alr /DEF=biosynthetic alanine racemase /FUNCTION=Amino acid biosynthesis and metabolism	PA4930		gb|AE004091|AE004091:5533016-5534093 (-) // 100.0 //	biosynthetic alanine racemase					Q9HUN4	EC:5.1.1.1										0006522 // alanine metabolic process // inferred from electronic annotation; 0008360 // regulation of cell shape // inferred from electronic annotation; 0009252 // peptidoglycan biosynthetic process // inferred from electronic annotation; 0030632 // D-alanine biosynthetic process // inferred from electronic annotation		0003824 // catalytic activity // inferred from electronic annotation; 0008784 // alanine racemase activity // inferred from electronic annotation; 0016853 // isomerase activity // inferred from electronic annotation; 0030170 // pyridoxal phosphate binding // inferred from electronic annotation	Alanine and Aspartate metabolism // ---; D-Alanine metabolism // ---				This probe set was annotated using the Matching Probes based pipeline to a pseudoCAP identifier using 1 transcripts. // false // Matching Probes // A	PA4930(13)	PA4930 // product=biosynthetic alanine racemase; Class 2 gene=alr function=Amino acid biosynthesis and metabolism // pseudoCAP // 13 // ---
PA3363_amiR_at	PA3363_amiR	7.7	8.78	-2.12	0	0	amiR	aliphatic amidase regulator		P. aeruginosa Genome Array	Pseudomonas aeruginosa	2014-10-06	Exemplar sequence	Pseudomonas Genome Database	PA3363 /GENE=amiR /DEF=aliphatic amidase regulator /FUNCTION=Carbon compound catabolism; Transcriptional regulators	PA3363		gb|AE004091|AE004091:3773990-3774581 (-) // 100.0 //	aliphatic amidase regulator					P10932											0006351 // transcription, DNA-templated // inferred from electronic annotation; 0006355 // regulation of transcription, DNA-templated // inferred from electronic annotation; 0015976 // carbon utilization // inferred from direct assay; 0031564 // transcription antitermination // inferred from direct assay; 0031564 // transcription antitermination // inferred from electronic annotation; 0034251 // …		0003723 // RNA binding // inferred from electronic annotation					This probe set was annotated using the Matching Probes based pipeline to a pseudoCAP identifier using 1 transcripts. // false // Matching Probes // A	PA3363(13)	PA3363 // product=aliphatic amidase regulator; Class 1 gene=amiR function=Carbon compound catabolism ; Transcriptional regulators // pseudoCAP // 13 // ---
PA4109_ampR_at	PA4109_ampR	6.83	9.26	-5.39	0	0	ampR	transcriptional regulator AmpR		P. aeruginosa Genome Array	Pseudomonas aeruginosa	2014-10-06	Exemplar sequence	Pseudomonas Genome Database	PA4109 /GENE=ampR /DEF=transcriptional regulator AmpR /FUNCTION=Transcriptional regulators	PA4109		gb|AE004091|AE004091:4592989-4593880 (-) // 100.0 //	transcriptional regulator AmpR					P24734											0006351 // transcription, DNA-templated // inferred from electronic annotation; 0006355 // regulation of transcription, DNA-templated // inferred from direct assay; 0006355 // regulation of transcription, DNA-templated // inferred from electronic annotation; 0045862 // positive regulation of proteolysis // inferred from mutant phenotype; 0050714 // positive regulation of protein secretion // infe…	0005737 // cytoplasm // inferred from electronic annotation	0003677 // DNA binding // inferred from electronic annotation; 0003700 // sequence-specific DNA binding transcription factor activity // inferred from electronic annotation					This probe set was annotated using the Matching Probes based pipeline to a pseudoCAP identifier using 1 transcripts. // false // Matching Probes // A	PA4109(13)	PA4109 // product=transcriptional regulator AmpR; Class 1 gene=ampR function=Transcriptional regulators // pseudoCAP // 13 // ---
PA2512_antA_at	PA2512_antA	6.15	8.94	-6.9	0	0	antA	anthranilate dioxygenase large subunit		P. aeruginosa Genome Array	Pseudomonas aeruginosa	2014-10-06	Exemplar sequence	Pseudomonas Genome Database	PA2512 /GENE=antA /DEF=anthranilate dioxygenase large subunit /FUNCTION=Carbon compound catabolism	PA2512		gb|AE004091|AE004091:2829439-2830834 (+) // 100.0 //	anthranilate dioxygenase large subunit					Q9I0X0											0006725 // cellular aromatic compound metabolic process // inferred from electronic annotation; 0019439 // aromatic compound catabolic process // inferred from electronic annotation; 0055114 // oxidation-reduction process // inferred from electronic annotation		0005506 // iron ion binding // inferred from electronic annotation; 0016491 // oxidoreductase activity // inferred from electronic annotation; 0016705 // oxidoreductase activity, acting on paired donors, with incorporation or reduction of molecular oxygen // inferred from electronic annotation; 0016708 // oxidoreductase activity, acting on paired donors, with incorporation or reduction of molecul…	Aromatic compound catabolism // ---				This probe set was annotated using the Matching Probes based pipeline to a pseudoCAP identifier using 1 transcripts. // false // Matching Probes // A	PA2512(13)	PA2512 // product=anthranilate dioxygenase large subunit; Class 2 gene=antA function=Carbon compound catabolism // pseudoCAP // 13 // ---
PA1249_aprA_at	PA1249_aprA	7.85	6.18	3.18	0	0	aprA	alkaline metalloproteinase precursor		P. aeruginosa Genome Array	Pseudomonas aeruginosa	2014-10-06	Exemplar sequence	Pseudomonas Genome Database	PA1249 /GENE=aprA /DEF=alkaline metalloproteinase precursor /FUNCTION=Secreted Factors (toxins, enzymes, alginate)	PA1249		gb|AE004091|AE004091:1355631-1357071 (+) // 100.0 //	alkaline metalloproteinase precursor					Q03023											0001869 // negative regulation of complement activation, lectin pathway // inferred from direct assay; 0006508 // proteolysis // inferred from electronic annotation; 0009405 // pathogenesis // inferred from direct assay; 0010765 // positive regulation of sodium ion transport // inferred from direct assay; 0045959 // negative regulation of complement activation, classical pathway // inferred from …	0005576 // extracellular region // inferred from electronic annotation; 0005615 // extracellular space // inferred from electronic annotation	0004222 // metalloendopeptidase activity // inferred from electronic annotation; 0005509 // calcium ion binding // inferred from electronic annotation; 0008233 // peptidase activity // inferred from direct assay; 0008233 // peptidase activity // inferred from electronic annotation; 0008237 // metallopeptidase activity // inferred from electronic annotation; 0008270 // zinc ion binding // inferred…					This probe set was annotated using the Matching Probes based pipeline to a pseudoCAP identifier using 1 transcripts. // false // Matching Probes // A	PA1249(13)	PA1249 // product=alkaline metalloproteinase precursor; Class 1 gene=aprA function=Secreted Factors (toxins, enzymes, alginate) // pseudoCAP // 13 // ---
PA0025_aroE_at	PA0025_aroE	6.38	8.59	-4.64	0	0	aroE	shikimate dehydrogenase		P. aeruginosa Genome Array	Pseudomonas aeruginosa	2014-10-06	Exemplar sequence	Pseudomonas Genome Database	PA0025 /GENE=aroE /DEF=shikimate dehydrogenase /FUNCTION=Amino acid biosynthesis and metabolism	PA0025		gb|AE004091|AE004091:26711-27536 (+) // 100.0 //	shikimate dehydrogenase					P43904	EC:1.1.1.25										0008652 // cellular amino acid biosynthetic process // inferred from electronic annotation; 0009073 // aromatic amino acid family biosynthetic process // inferred from electronic annotation; 0009423 // chorismate biosynthetic process // inferred from electronic annotation; 0019632 // shikimate metabolic process // inferred from electronic annotation; 0055114 // oxidation-reduction process // infe…		0004764 // shikimate 3-dehydrogenase (NADP+) activity // inferred from electronic annotation; 0016491 // oxidoreductase activity // inferred from electronic annotation; 0050661 // NADP binding // inferred from electronic annotation	Phenylalanine, tyrosine and tryptophan biosynthesis // ---				This probe set was annotated using the Matching Probes based pipeline to a pseudoCAP identifier using 1 transcripts. // false // Matching Probes // A	PA0025(13)	PA0025 // product=shikimate dehydrogenase; Class 2 gene=aroE function=Amino acid biosynthesis and metabolism // pseudoCAP // 13 // ---
PA4846_aroQ1_at	PA4846_aroQ1	8.05	9.14	-2.13	0	0	aroQ1	3-dehydroquinate dehydratase		P. aeruginosa Genome Array	Pseudomonas aeruginosa	2014-10-06	Exemplar sequence	Pseudomonas Genome Database	PA4846 /GENE=aroQ1 /DEF=3-dehydroquinate dehydratase /FUNCTION=Amino acid biosynthesis and metabolism	PA4846		gb|AE004091|AE004091:5441836-5442280 (+) // 100.0 //	3-dehydroquinate dehydratase					O30557	EC:4.2.1.10										0008652 // cellular amino acid biosynthetic process // inferred from electronic annotation; 0009073 // aromatic amino acid family biosynthetic process // inferred from electronic annotation; 0009423 // chorismate biosynthetic process // inferred from electronic annotation		0003855 // 3-dehydroquinate dehydratase activity // inferred from electronic annotation; 0016829 // lyase activity // inferred from electronic annotation	Phenylalanine, tyrosine and tryptophan biosynthesis // ---				This probe set was annotated using the Matching Probes based pipeline to a pseudoCAP identifier using 1 transcripts. // false // Matching Probes // A	PA4846(13)	PA4846 // product=3-dehydroquinate dehydratase; Class 2 gene=aroQ1 function=Amino acid biosynthesis and metabolism // pseudoCAP // 13 // ---
PA0898_aruD_at	PA0898_aruD	8.84	6.69	4.45	0	0	aruD	succinylglutamate 5-semialdehyde dehydrogenase		P. aeruginosa Genome Array	Pseudomonas aeruginosa	2014-10-06	Exemplar sequence	Pseudomonas Genome Database	PA0898 /GENE=aruD /DEF=succinylglutamate 5-semialdehyde dehydrogenase /FUNCTION=Amino acid biosynthesis and metabolism	PA0898		gb|AE004091|AE004091:981422-982889 (+) // 100.0 //	succinylglutamate 5-semialdehyde dehydrogenase					O50174	EC:1.2.1.24										0006525 // arginine metabolic process // inferred from electronic annotation; 0006527 // arginine catabolic process // inferred from electronic annotation; 0008152 // metabolic process // inferred from electronic annotation; 0019544 // arginine catabolic process to glutamate // inferred from electronic annotation; 0019545 // arginine catabolic process to succinate // inferred from electronic anno…		0016491 // oxidoreductase activity // inferred from electronic annotation; 0016620 // oxidoreductase activity, acting on the aldehyde or oxo group of donors, NAD or NADP as acceptor // inferred from electronic annotation; 0043824 // succinylglutamate-semialdehyde dehydrogenase activity // inferred from electronic annotation	Arginine and proline metabolism // ---; Butanoate metabolism // ---; Glutamate metabolism // ---				This probe set was annotated using the Matching Probes based pipeline to a pseudoCAP identifier using 1 transcripts. // false // Matching Probes // A	PA0898(13)	PA0898 // product=succinylglutamate 5-semialdehyde dehydrogenase; Class 1 gene=aruD function=Amino acid biosynthesis and metabolism // pseudoCAP // 13 // ---
PA0896_aruF_at	PA0896_aruF	7.41	5.44	3.91	0	0	aruF	arginine/ornithine succinyltransferase AI subunit		P. aeruginosa Genome Array	Pseudomonas aeruginosa	2014-10-06	Exemplar sequence	Pseudomonas Genome Database	PA0896 /GENE=aruF /DEF=arginine/ornithine succinyltransferase AI subunit /FUNCTION=Amino acid biosynthesis and metabolism	PA0896		gb|AE004091|AE004091:979329-980346 (+) // 100.0 //	arginine/ornithine succinyltransferase AI subunit					P80357											0006525 // arginine metabolic process // inferred from electronic annotation; 0006527 // arginine catabolic process // inferred from electronic annotation; 0019545 // arginine catabolic process to succinate // inferred from electronic annotation		0008791 // arginine N-succinyltransferase activity // inferred from electronic annotation; 0016740 // transferase activity // inferred from electronic annotation; 0016746 // transferase activity, transferring acyl groups // inferred from electronic annotation					This probe set was annotated using the Matching Probes based pipeline to a pseudoCAP identifier using 1 transcripts. // false // Matching Probes // A	PA0896(13)	PA0896 // product=arginine/ornithine succinyltransferase AI subunit; Class 1 gene=aruF function=Amino acid biosynthesis and metabolism // pseudoCAP // 13 // ---
PA3117_asd_at	PA3117_asd	9.32	8.3	2.03	0	0	asd	aspartate semialdehyde dehydrogenase		P. aeruginosa Genome Array	Pseudomonas aeruginosa	2014-10-06	Exemplar sequence	Pseudomonas Genome Database	PA3117 /GENE=asd /DEF=aspartate semialdehyde dehydrogenase /FUNCTION=Amino acid biosynthesis and metabolism	PA3117		gb|AE004091|AE004091:3499485-3500598 (-) // 100.0 //	aspartate semialdehyde dehydrogenase					Q51344	EC:1.2.1.11										0006520 // cellular amino acid metabolic process // inferred from electronic annotation; 0008652 // cellular amino acid biosynthetic process // inferred from electronic annotation; 0009085 // lysine biosynthetic process // inferred from electronic annotation; 0009086 // methionine biosynthetic process // inferred from electronic annotation; 0009088 // threonine biosynthetic process // inferred fr…	0005737 // cytoplasm // inferred from electronic annotation	0003942 // N-acetyl-gamma-glutamyl-phosphate reductase activity // inferred from electronic annotation; 0004073 // aspartate-semialdehyde dehydrogenase activity // inferred from electronic annotation; 0016491 // oxidoreductase activity // inferred from electronic annotation; 0016620 // oxidoreductase activity, acting on the aldehyde or oxo group of donors, NAD or NADP as acceptor // inferred from…	Glycine, serine and threonine metabolism // ---; Lysine biosynthesis // ---				This probe set was annotated using the Matching Probes based pipeline to a pseudoCAP identifier using 1 transcripts. // false // Matching Probes // A	PA3117(13)	PA3117 // product=aspartate semialdehyde dehydrogenase; Class 2 gene=asd function=Amino acid biosynthesis and metabolism // pseudoCAP // 13 // ---
PA4971_at	PA4971	6.44	7.5	-2.1	0	0	aspP	adenosine diphosphate sugar pyrophosphatase		P. aeruginosa Genome Array	Pseudomonas aeruginosa	2014-10-06	Exemplar sequence	Pseudomonas Genome Database	PA4971 /DEF=conserved hypothetical protein /FUNCTION=Hypothetical, unclassified, unknown	PA4971		gb|AE004091|AE004091:5580101-5580719 (-) // 100.0 //	adenosine diphosphate sugar pyrophosphatase					Q9HUJ4	EC:3.6.1.21										0008152 // metabolic process // inferred from electronic annotation		0016787 // hydrolase activity // inferred from electronic annotation; 0016818 // hydrolase activity, acting on acid anhydrides, in phosphorus-containing anhydrides // inferred from electronic annotation; 0046872 // metal ion binding // inferred from electronic annotation					This probe set was annotated using the Matching Probes based pipeline to a pseudoCAP identifier using 1 transcripts. // false // Matching Probes // A	PA4971(13)	PA4971 // product=adenosine diphosphate sugar pyrophosphatase; Class 2 gene=aspP function=Energy metabolism // pseudoCAP // 13 // ---
PA0963_aspS_at	PA0963_aspS	9.04	6.45	5.99	0	0	aspS	aspartyl-tRNA synthetase		P. aeruginosa Genome Array	Pseudomonas aeruginosa	2014-10-06	Exemplar sequence	Pseudomonas Genome Database	PA0963 /GENE=aspS /DEF=aspartyl-tRNA synthetase /FUNCTION=Transcription, RNA processing and degradation	PA0963		gb|AE004091|AE004091:1048459-1050235 (+) // 100.0 //	aspartyl-tRNA synthetase					Q51422											0006412 // translation // inferred from electronic annotation; 0006418 // tRNA aminoacylation for protein translation // inferred from electronic annotation; 0006422 // aspartyl-tRNA aminoacylation // inferred from electronic annotation	0005737 // cytoplasm // inferred from electronic annotation	0000166 // nucleotide binding // inferred from electronic annotation; 0003676 // nucleic acid binding // inferred from electronic annotation; 0004812 // aminoacyl-tRNA ligase activity // inferred from electronic annotation; 0004815 // aspartate-tRNA ligase activity // inferred from electronic annotation; 0005524 // ATP binding // inferred from electronic annotation; 0016874 // ligase activity // …					This probe set was annotated using the Matching Probes based pipeline to a pseudoCAP identifier using 1 transcripts. // false // Matching Probes // A	PA0963(13)	PA0963 // product=aspartyl-tRNA synthetase; Class 2 gene=aspS function=Transcription, RNA processing and degradation ; Translation, post-translational modification, degradation // pseudoCAP // 13 // ---
PA5554_atpD_at	PA5554_atpD	9.25	7.83	2.67	0	0	atpD	ATP synthase beta chain		P. aeruginosa Genome Array	Pseudomonas aeruginosa	2014-10-06	Exemplar sequence	Pseudomonas Genome Database	PA5554 /GENE=atpD /DEF=ATP synthase beta chain /FUNCTION=Energy metabolism	PA5554		gb|AE004091|AE004091:6248277-6249654 (-) // 100.0 //	ATP synthase beta chain					Q9HT20	EC:3.6.1.34										0006754 // ATP biosynthetic process // inferred from electronic annotation; 0006810 // transport // inferred from electronic annotation; 0006811 // ion transport // inferred from electronic annotation; 0015986 // ATP synthesis coupled proton transport // inferred from electronic annotation; 0015991 // ATP hydrolysis coupled proton transport // inferred from electronic annotation; 0015992 // proto…	0005886 // plasma membrane // inferred from electronic annotation; 0016020 // membrane // inferred from electronic annotation; 0033178 // proton-transporting two-sector ATPase complex, catalytic domain // inferred from electronic annotation; 0045261 // proton-transporting ATP synthase complex, catalytic core F(1) // inferred from electronic annotation	0000166 // nucleotide binding // inferred from electronic annotation; 0005524 // ATP binding // inferred from electronic annotation; 0016787 // hydrolase activity // inferred from electronic annotation; 0016820 // hydrolase activity, acting on acid anhydrides, catalyzing transmembrane movement of substances // inferred from electronic annotation; 0017111 // nucleoside-triphosphatase activity // i…	Oxidative phosphorylation // ---				This probe set was annotated using the Matching Probes based pipeline to a pseudoCAP identifier using 1 transcripts. // false // Matching Probes // A	PA5554(13)	PA5554 // product=ATP synthase beta chain; Class 2 gene=atpD function=Energy metabolism // pseudoCAP // 13 // ---
PA5555_atpG_at	PA5555_atpG	9	7.6	2.63	0	0	atpG	ATP synthase gamma chain		P. aeruginosa Genome Array	Pseudomonas aeruginosa	2014-10-06	Exemplar sequence	Pseudomonas Genome Database	PA5555 /GENE=atpG /DEF=ATP synthase gamma chain /FUNCTION=Energy metabolism	PA5555		gb|AE004091|AE004091:6249684-6250545 (-) // 100.0 //	ATP synthase gamma chain					Q9HT19	EC:3.6.1.34										0006754 // ATP biosynthetic process // inferred from electronic annotation; 0006810 // transport // inferred from electronic annotation; 0006811 // ion transport // inferred from electronic annotation; 0015986 // ATP synthesis coupled proton transport // inferred from electronic annotation; 0015992 // proton transport // inferred from electronic annotation; 0042777 // plasma membrane ATP synthesi…	0005886 // plasma membrane // inferred from electronic annotation; 0016020 // membrane // inferred from electronic annotation; 0045261 // proton-transporting ATP synthase complex, catalytic core F(1) // inferred from electronic annotation	0005524 // ATP binding // inferred from electronic annotation; 0046933 // proton-transporting ATP synthase activity, rotational mechanism // inferred from electronic annotation; 0046961 // proton-transporting ATPase activity, rotational mechanism // inferred from electronic annotation	Oxidative phosphorylation // ---				This probe set was annotated using the Matching Probes based pipeline to a pseudoCAP identifier using 1 transcripts. // false // Matching Probes // A	PA5555(13)	PA5555 // product=ATP synthase gamma chain; Class 2 gene=atpG function=Energy metabolism // pseudoCAP // 13 // ---
PA1008_bcp_at	PA1008_bcp	7.94	9.45	-2.84	0	0	bcp	bacterioferritin comigratory protein		P. aeruginosa Genome Array	Pseudomonas aeruginosa	2014-10-06	Exemplar sequence	Pseudomonas Genome Database	PA1008 /GENE=bcp /DEF=bacterioferritin comigratory protein /FUNCTION=Adaptation, protection	PA1008		gb|AE004091|AE004091:1092025-1092499 (-) // 100.0 //	bacterioferritin comigratory protein					Q9I4W5											0055114 // oxidation-reduction process // inferred from electronic annotation		0016209 // antioxidant activity // inferred from electronic annotation; 0016491 // oxidoreductase activity // inferred from electronic annotation					This probe set was annotated using the Matching Probes based pipeline to a pseudoCAP identifier using 1 transcripts. // false // Matching Probes // A	PA1008(13)	PA1008 // product=bacterioferritin comigratory protein; Class 2 gene=bcp function=Adaptation, Protection // pseudoCAP // 13 // ---
PA5373_betB_at	PA5373_betB	8.64	7.16	2.79	0	0	betB	betaine aldehyde dehydrogenase		P. aeruginosa Genome Array	Pseudomonas aeruginosa	2014-10-06	Exemplar sequence	Pseudomonas Genome Database	PA5373 /GENE=betB /DEF=betaine aldehyde dehydrogenase /FUNCTION=Adaptation, protection; Amino acid biosynthesis and metabolism	PA5373		gb|AE004091|AE004091:6049184-6050657 (-) // 100.0 //	betaine aldehyde dehydrogenase					Q9HTJ1	EC:1.2.1.8										0006578 // amino-acid betaine biosynthetic process // inferred from electronic annotation; 0008152 // metabolic process // inferred from electronic annotation; 0019285 // glycine betaine biosynthetic process from choline // inferred from electronic annotation; 0055114 // oxidation-reduction process // inferred from electronic annotation		0008802 // betaine-aldehyde dehydrogenase activity // inferred from electronic annotation; 0016491 // oxidoreductase activity // inferred from electronic annotation; 0016620 // oxidoreductase activity, acting on the aldehyde or oxo group of donors, NAD or NADP as acceptor // inferred from electronic annotation; 0046872 // metal ion binding // inferred from electronic annotation	Glycine, serine and threonine metabolism // ---				This probe set was annotated using the Matching Probes based pipeline to a pseudoCAP identifier using 1 transcripts. // false // Matching Probes // A	PA5373(13)	PA5373 // product=betaine aldehyde dehydrogenase; Class 2 gene=betB function=Amino acid biosynthesis and metabolism ; Adaptation, Protection // pseudoCAP // 13 // ---
PA0031_betC_at	PA0031_betC	5.81	7.6	-3.45	0	0	betC	choline sulfatase		P. aeruginosa Genome Array	Pseudomonas aeruginosa	2014-10-06	Exemplar sequence	Pseudomonas Genome Database	PA0031 /GENE=betC /DEF=choline sulfatase /FUNCTION=Adaptation, protection	PA0031		gb|AE004091|AE004091:33000-34512 (-) // 100.0 //	choline sulfatase			EBG00000298402		Q9I799											0008152 // metabolic process // inferred from electronic annotation		0003824 // catalytic activity // inferred from electronic annotation; 0008484 // sulfuric ester hydrolase activity // inferred from electronic annotation					This probe set was annotated using the Matching Probes based pipeline to a pseudoCAP identifier using 1 transcripts. // false // Matching Probes // A	PA0031(13)	PA0031 // product=choline sulfatase; Class 2 gene=betC function=Adaptation, Protection // pseudoCAP // 13 // ---
PA5374_betI_at	PA5374_betI	7.62	9	-2.59	0	0	betI	transcriptional regulator BetI		P. aeruginosa Genome Array	Pseudomonas aeruginosa	2014-10-06	Exemplar sequence	Pseudomonas Genome Database	PA5374 /GENE=betI /DEF=transcriptional regulator BetI /FUNCTION=Transcriptional regulators	PA5374		gb|AE004091|AE004091:6050717-6051311 (-) // 100.0 //	transcriptional regulator BetI					Q9HTJ0											0006351 // transcription, DNA-templated // inferred from electronic annotation; 0006355 // regulation of transcription, DNA-templated // inferred from electronic annotation; 0019285 // glycine betaine biosynthetic process from choline // inferred from electronic annotation; 0045892 // negative regulation of transcription, DNA-templated // inferred from electronic annotation		0003677 // DNA binding // inferred from electronic annotation; 0003700 // sequence-specific DNA binding transcription factor activity // inferred from electronic annotation					This probe set was annotated using the Matching Probes based pipeline to a pseudoCAP identifier using 1 transcripts. // false // Matching Probes // A	PA5374(13)	PA5374 // product=transcriptional regulator BetI; Class 2 gene=betI function=Transcriptional regulators // pseudoCAP // 13 // ---
PA3531_bfrB_at	PA3531_bfrB	8.4	9.54	-2.2	0	0	bfrB	bacterioferritin		P. aeruginosa Genome Array	Pseudomonas aeruginosa	2014-10-06	Exemplar sequence	Pseudomonas Genome Database	PA3531 /GENE=bfrB /DEF=bacterioferritin /FUNCTION=Transport of small molecules; Adaptation, protection	PA3531		gb|AE004091|AE004091:3950283-3950760 (+) // 100.0 //	bacterioferritin					Q9HY79											0006826 // iron ion transport // inferred from electronic annotation; 0006879 // cellular iron ion homeostasis // inferred from electronic annotation; 0006880 // intracellular sequestering of iron ion // inferred from direct assay; 0055114 // oxidation-reduction process // inferred from electronic annotation		0004322 // ferroxidase activity // inferred from electronic annotation; 0008199 // ferric iron binding // inferred from electronic annotation; 0046872 // metal ion binding // inferred from electronic annotation					This probe set was annotated using the Matching Probes based pipeline to a pseudoCAP identifier using 1 transcripts. // false // Matching Probes // A	PA3531(13)	PA3531 // product=bacterioferritin; Class 2 gene=bfrB function=Transport of small molecules ; Adaptation, Protection // pseudoCAP // 13 // ---
PA4280_birA_at	PA4280_birA	7.76	8.87	-2.16	0	0	birA	BirA bifunctional protein		P. aeruginosa Genome Array	Pseudomonas aeruginosa	2014-10-06	Exemplar sequence	Pseudomonas Genome Database	PA4280 /GENE=birA /DEF=BirA bifunctional protein /FUNCTION=Biosynthesis of cofactors, prosthetic groups and carriers	PA4280		gb|AE004091|AE004091:4787476-4788415 (-) // 100.0 //	BirA bifunctional protein					Q9HWC0	EC:6.3.4.15										0006464 // cellular protein modification process // inferred from electronic annotation		0003824 // catalytic activity // inferred from electronic annotation; 0004077 // biotin-[acetyl-CoA-carboxylase] ligase activity // inferred from electronic annotation					This probe set was annotated using the Matching Probes based pipeline to a pseudoCAP identifier using 1 transcripts. // false // Matching Probes // A	PA4280(13)	PA4280 // product=BirA bifunctional protein; Class 2 gene=birA function=Biosynthesis of cofactors, prosthetic groups and carriers // pseudoCAP // 13 // ---
PA5107_blc_at	PA5107_blc	8.1	9.16	-2.09	0	0	blc	outer membrane lipoprotein Blc		P. aeruginosa Genome Array	Pseudomonas aeruginosa	2014-10-06	Exemplar sequence	Pseudomonas Genome Database	PA5107 /GENE=blc /DEF=outer membrane lipoprotein Blc /FUNCTION=Membrane proteins	PA5107		gb|AE004091|AE004091:5750960-5751530 (-) // 100.0 //	outer membrane lipoprotein Blc					Q9HU76											0006810 // transport // inferred from electronic annotation		0005215 // transporter activity // inferred from electronic annotation					This probe set was annotated using the Matching Probes based pipeline to a pseudoCAP identifier using 1 transcripts. // false // Matching Probes // A	PA5107(13)	PA5107 // product=outer membrane lipoprotein Blc; Class 2 gene=blc function=Membrane proteins // pseudoCAP // 13 // ---
PA1072_braE_at	PA1072_braE	4.54	8.09	-11.76	0	0	braE	branched-chain amino acid transport protein BraE		P. aeruginosa Genome Array	Pseudomonas aeruginosa	2014-10-06	Exemplar sequence	Pseudomonas Genome Database	PA1072 /GENE=braE /DEF=branched-chain amino acid transport protein BraE /FUNCTION=Membrane proteins; Transport of small molecules	PA1072		gb|AE004091|AE004091:1159422-1160676 (-) // 100.0 //	branched-chain amino acid transport protein BraE					P21628											0006810 // transport // inferred from electronic annotation; 0006865 // amino acid transport // inferred from electronic annotation	0005886 // plasma membrane // inferred from electronic annotation; 0016020 // membrane // inferred from electronic annotation; 0016021 // integral component of membrane // inferred from electronic annotation	0005215 // transporter activity // inferred from electronic annotation					This probe set was annotated using the Matching Probes based pipeline to a pseudoCAP identifier using 1 transcripts. // false // Matching Probes // A	PA1072(13)	PA1072 // product=branched-chain amino acid transport protein BraE; Class 1 gene=braE function=Membrane proteins ; Transport of small molecules // pseudoCAP // 13 // ---
PA3266_capB_at	PA3266_capB	9.09	10.5	-2.65	0	0	capB	cold acclimation protein B		P. aeruginosa Genome Array	Pseudomonas aeruginosa	2014-10-06	Exemplar sequence	Pseudomonas Genome Database	PA3266 /GENE=capB /DEF=cold acclimation protein B /FUNCTION=Adaptation, protection; Transcriptional regulators	PA3266		gb|AE004091|AE004091:3653666-3653876 (+) // 100.0 //	cold acclimation protein B					P95459											0006351 // transcription, DNA-templated // inferred from electronic annotation; 0006355 // regulation of transcription, DNA-templated // inferred from electronic annotation; 0006950 // response to stress // inferred from electronic annotation	0005737 // cytoplasm // inferred from electronic annotation	0003676 // nucleic acid binding // inferred from electronic annotation; 0003677 // DNA binding // inferred from electronic annotation					This probe set was annotated using the Matching Probes based pipeline to a pseudoCAP identifier using 1 transcripts. // false // Matching Probes // A	PA3266(13)	PA3266 // product=cold acclimation protein B; Class 2 gene=capB function=Transcriptional regulators ; Adaptation, Protection // pseudoCAP // 13 // ---
PA4756_carB_at	PA4756_carB	8.78	7.65	2.2	0	0	carB	carbamoylphosphate synthetase large subunit		P. aeruginosa Genome Array	Pseudomonas aeruginosa	2014-10-06	Exemplar sequence	Pseudomonas Genome Database	PA4756 /GENE=carB /DEF=carbamoylphosphate synthetase large subunit /FUNCTION=Nucleotide biosynthesis and metabolism; Amino acid biosynthesis and metabolism	PA4756		gb|AE004091|AE004091:5339863-5343085 (-) // 100.0 //	carbamoylphosphate synthetase large subunit					P38100											0006221 // pyrimidine nucleotide biosynthetic process // inferred from electronic annotation; 0006526 // arginine biosynthetic process // inferred from electronic annotation; 0006536 // glutamate metabolic process // inferred from direct assay; 0006807 // nitrogen compound metabolic process // inferred from electronic annotation; 0008152 // metabolic process // inferred from electronic annotation…		0000166 // nucleotide binding // inferred from electronic annotation; 0003824 // catalytic activity // inferred from electronic annotation; 0004088 // carbamoyl-phosphate synthase (glutamine-hydrolyzing) activity // inferred from direct assay; 0004088 // carbamoyl-phosphate synthase (glutamine-hydrolyzing) activity // inferred from electronic annotation; 0005524 // ATP binding // inferred from el…	Arginine and proline metabolism // ---; Glutamate metabolism // ---; Pyrimidine metabolism // ---				This probe set was annotated using the Matching Probes based pipeline to a pseudoCAP identifier using 1 transcripts. // false // Matching Probes // A	PA4756(13)	PA4756 // product=carbamoylphosphate synthetase large subunit; Class 1 gene=carB function=Nucleotide biosynthesis and metabolism ; Amino acid biosynthesis and metabolism // pseudoCAP // 13 // ---
PA0706_cat_at	PA0706_cat	8.58	6.88	3.25	0	0	cat	chloramphenicol acetyltransferase		P. aeruginosa Genome Array	Pseudomonas aeruginosa	2014-10-06	Exemplar sequence	Pseudomonas Genome Database	PA0706 /GENE=cat /DEF=chloramphenicol acetyltransferase /FUNCTION=Antibiotic resistance and susceptibility	PA0706		gb|AE004091|AE004091:779463-780102 (-) // 100.0 //	chloramphenicol acetyltransferase					P26841											0008152 // metabolic process // inferred from electronic annotation; 0046677 // response to antibiotic // inferred from electronic annotation		0008811 // chloramphenicol O-acetyltransferase activity // inferred from electronic annotation; 0016740 // transferase activity // inferred from electronic annotation; 0016746 // transferase activity, transferring acyl groups // inferred from electronic annotation					This probe set was annotated using the Matching Probes based pipeline to a pseudoCAP identifier using 1 transcripts. // false // Matching Probes // A	PA0706(13)	PA0706 // product=chloramphenicol acetyltransferase; Class 1 gene=cat function=Antibiotic resistance and susceptibility // pseudoCAP // 13 // ---
PA2509_catB_at	PA2509_catB	5.85	8.21	-5.15	0	0	catB	muconate cycloisomerase I		P. aeruginosa Genome Array	Pseudomonas aeruginosa	2014-10-06	Exemplar sequence	Pseudomonas Genome Database	PA2509 /GENE=catB /DEF=muconate cycloisomerase I /FUNCTION=Carbon compound catabolism	PA2509		gb|AE004091|AE004091:2825957-2827079 (-) // 100.0 //	muconate cycloisomerase I					Q9I0X3											0008152 // metabolic process // inferred from electronic annotation; 0009063 // cellular amino acid catabolic process // inferred from electronic annotation		0003824 // catalytic activity // inferred from electronic annotation; 0016853 // isomerase activity // inferred from electronic annotation; 0018849 // muconate cycloisomerase activity // inferred from electronic annotation; 0018850 // chloromuconate cycloisomerase activity // inferred from electronic annotation; 0030145 // manganese ion binding // inferred from electronic annotation	Aromatic compound catabolism // ---				This probe set was annotated using the Matching Probes based pipeline to a pseudoCAP identifier using 1 transcripts. // false // Matching Probes // A	PA2509(13)	PA2509 // product=muconate cycloisomerase I; Class 2 gene=catB function=Carbon compound catabolism // pseudoCAP // 13 // ---
PA2508_catC_at	PA2508_catC	10.25	8.72	2.89	0	0	catC	muconolactone delta-isomerase		P. aeruginosa Genome Array	Pseudomonas aeruginosa	2014-10-06	Exemplar sequence	Pseudomonas Genome Database	PA2508 /GENE=catC /DEF=muconolactone delta-isomerase /FUNCTION=Carbon compound catabolism	PA2508		gb|AE004091|AE004091:2825635-2825926 (-) // 100.0 //	muconolactone delta-isomerase					Q9I0X4	EC:5.3.3.4										0006725 // cellular aromatic compound metabolic process // inferred from electronic annotation; 0019439 // aromatic compound catabolic process // inferred from electronic annotation; 0042952 // beta-ketoadipate pathway // inferred from electronic annotation		0016159 // muconolactone delta-isomerase activity // inferred from electronic annotation; 0016853 // isomerase activity // inferred from electronic annotation	Aromatic compound catabolism // ---				This probe set was annotated using the Matching Probes based pipeline to a pseudoCAP identifier using 1 transcripts. // false // Matching Probes // A	PA2508(13)	PA2508 // product=muconolactone delta-isomerase; Class 2 gene=catC function=Carbon compound catabolism // pseudoCAP // 13 // ---
PA2908_cbiD_at	PA2908_cbiD	8.2	6.7	2.83	0	0	cbiD	cobalamin biosynthetic protein CbiD		P. aeruginosa Genome Array	Pseudomonas aeruginosa	2014-10-06	Exemplar sequence	Pseudomonas Genome Database	PA2908 /GENE=cbiD /DEF=cobalamin biosynthetic protein CbiD /FUNCTION=Biosynthesis of cofactors, prosthetic groups and carriers	PA2908		gb|AE004091|AE004091:3262761-3263862 (+) // 100.0 //	cobalamin biosynthetic protein CbiD					Q9HZT9											0009236 // cobalamin biosynthetic process // inferred from electronic annotation; 0032259 // methylation // inferred from electronic annotation; 0046140 // corrin biosynthetic process // inferred from electronic annotation		0008168 // methyltransferase activity // inferred from electronic annotation; 0016740 // transferase activity // inferred from electronic annotation	Cobalamin biosynthesis // ---				This probe set was annotated using the Matching Probes based pipeline to a pseudoCAP identifier using 1 transcripts. // false // Matching Probes // A	PA2908(13)	PA2908 // product=cobalamin biosynthetic protein CbiD; Class 2 gene=cbiD function=Biosynthesis of cofactors, prosthetic groups and carriers // pseudoCAP // 13 // ---
PA0584_cca_at	PA0584_cca	4.83	7.93	-8.55	0	0	cca	tRNA nucleotidyl transferase		P. aeruginosa Genome Array	Pseudomonas aeruginosa	2014-10-06	Exemplar sequence	Pseudomonas Genome Database	PA0584 /GENE=cca /DEF=tRNA nucleotidyl transferase /FUNCTION=Transcription, RNA processing and degradation	PA0584		gb|AE004091|AE004091:641932-643165 (-) // 100.0 //	tRNA nucleotidyl transferase					Q9I5V3	EC:2.7.7.21										0001680 // tRNA 3'-terminal CCA addition // inferred from electronic annotation; 0006396 // RNA processing // inferred from electronic annotation; 0008033 // tRNA processing // inferred from electronic annotation; 0008152 // metabolic process // inferred from electronic annotation; 0016311 // dephosphorylation // inferred from electronic annotation; 0042245 // RNA repair // inferred from electron…		0000049 // tRNA binding // inferred from electronic annotation; 0000166 // nucleotide binding // inferred from electronic annotation; 0000287 // magnesium ion binding // inferred from electronic annotation; 0003723 // RNA binding // inferred from electronic annotation; 0003824 // catalytic activity // inferred from electronic annotation; 0004112 // cyclic-nucleotide phosphodiesterase activity // …					This probe set was annotated using the Matching Probes based pipeline to a pseudoCAP identifier using 1 transcripts. // false // Matching Probes // A	PA0584(13)	PA0584 // product=tRNA nucleotidyl transferase; Class 2 gene=cca function=Transcription, RNA processing and degradation // pseudoCAP // 13 // ---
PA1477_ccmC_at	PA1477_ccmC	7.06	8.66	-3.03	0	0	ccmC	heme exporter protein CcmC		P. aeruginosa Genome Array	Pseudomonas aeruginosa	2014-10-06	Exemplar sequence	Pseudomonas Genome Database	PA1477 /GENE=ccmC /DEF=heme exporter protein CcmC /FUNCTION=Membrane proteins; Transport of small molecules	PA1477		gb|AE004091|AE004091:1603671-1604430 (+) // 100.0 //	heme exporter protein CcmC					Q9I3N5											0002049 // pyoverdine biosynthetic process // inferred from mutant phenotype; 0006461 // protein complex assembly // inferred from electronic annotation; 0006810 // transport // inferred from electronic annotation; 0008535 // respiratory chain complex IV assembly // inferred from electronic annotation; 0009247 // glycolipid biosynthetic process // inferred from mutant phenotype; 0015886 // heme t…	0005886 // plasma membrane // inferred from electronic annotation; 0016020 // membrane // inferred from electronic annotation; 0016021 // integral component of membrane // inferred from electronic annotation	0004096 // catalase activity // inferred from mutant phenotype; 0015232 // heme transporter activity // inferred from electronic annotation					This probe set was annotated using the Matching Probes based pipeline to a pseudoCAP identifier using 1 transcripts. // false // Matching Probes // A	PA1477(13)	PA1477 // product=heme exporter protein CcmC; Class 2 gene=ccmC function=Membrane proteins ; Transport of small molecules // pseudoCAP // 13 // ---
PA4587_ccpR_at	PA4587_ccpR	7.64	9.31	-3.19	0	0	ccpR	cytochrome c551 peroxidase precursor		P. aeruginosa Genome Array	Pseudomonas aeruginosa	2014-10-06	Exemplar sequence	Pseudomonas Genome Database	PA4587 /GENE=ccpR /DEF=cytochrome c551 peroxidase precursor /FUNCTION=Energy metabolism	PA4587		gb|AE004091|AE004091:5136316-5137357 (+) // 100.0 //	cytochrome c551 peroxidase precursor					P14532	EC:1.11.1.5										0055114 // oxidation-reduction process // inferred from electronic annotation	0042597 // periplasmic space // inferred from electronic annotation	0004130 // cytochrome-c peroxidase activity // inferred from direct assay; 0004130 // cytochrome-c peroxidase activity // inferred from electronic annotation; 0004601 // peroxidase activity // inferred from electronic annotation; 0005506 // iron ion binding // inferred from electronic annotation; 0009055 // electron carrier activity // inferred from electronic annotation; 0016491 // oxidoreductas…					This probe set was annotated using the Matching Probes based pipeline to a pseudoCAP identifier using 1 transcripts. // false // Matching Probes // A	PA4587(13)	PA4587 // product=cytochrome c551 peroxidase precursor; Class 1 gene=ccpR function=Energy metabolism // pseudoCAP // 13 // ---
PA1456_cheY_at	PA1456_cheY	8.43	7.42	2.02	0	0	cheY	two-component response regulator CheY		P. aeruginosa Genome Array	Pseudomonas aeruginosa	2014-10-06	Exemplar sequence	Pseudomonas Genome Database	PA1456 /GENE=cheY /DEF=two-component response regulator CheY /FUNCTION=Chemotaxis; Transcriptional regulators; Two-component regulatory systems	PA1456		gb|AE004091|AE004091:1585640-1586015 (+) // 100.0 //	two-component response regulator CheY					Q51455											0000160 // phosphorelay signal transduction system // inferred from electronic annotation; 0006935 // chemotaxis // inferred from electronic annotation; 0035556 // intracellular signal transduction // inferred from electronic annotation; 0097588 // archaeal or bacterial-type flagellum-dependent cell motility // inferred from electronic annotation; 1900192 // positive regulation of single-species …	0005737 // cytoplasm // inferred from electronic annotation	0000156 // phosphorelay response regulator activity // inferred from electronic annotation; 0046872 // metal ion binding // inferred from electronic annotation	Chemotaxis // ---; Two-component System // ---				This probe set was annotated using the Matching Probes based pipeline to a pseudoCAP identifier using 1 transcripts. // false // Matching Probes // A	PA1456(13)	PA1456 // product=two-component response regulator CheY; Class 1 gene=cheY function=Transcriptional regulators ; Chemotaxis ; Two-component regulatory systems // pseudoCAP // 13 // ---
PA1801_clpP_at	PA1801_clpP	8.39	9.45	-2.08	0	0	clpP	ATP-dependent Clp protease proteolytic subunit		P. aeruginosa Genome Array	Pseudomonas aeruginosa	2014-10-06	Exemplar sequence	Pseudomonas Genome Database	PA1801 /GENE=clpP /DEF=ATP-dependent Clp protease proteolytic subunit /FUNCTION=Chaperones & heat shock proteins	PA1801		gb|AE004091|AE004091:1954069-1954711 (+) // 100.0 //	ATP-dependent Clp protease proteolytic subunit					Q9I2U1											0006508 // proteolysis // inferred from electronic annotation; 0044010 // single-species biofilm formation // inferred from mutant phenotype; 0044011 // single-species biofilm formation on inanimate substrate // inferred from mutant phenotype; 0071236 // cellular response to antibiotic // inferred from mutant phenotype; 0071978 // bacterial-type flagellum-dependent swarming motility // inferred f…	0005737 // cytoplasm // inferred from electronic annotation	0004252 // serine-type endopeptidase activity // inferred from electronic annotation; 0008233 // peptidase activity // inferred from electronic annotation; 0008236 // serine-type peptidase activity // inferred from electronic annotation; 0016787 // hydrolase activity // inferred from electronic annotation					This probe set was annotated using the Matching Probes based pipeline to a pseudoCAP identifier using 1 transcripts. // false // Matching Probes // A	PA1801(13)	PA1801 // product=ATP-dependent Clp protease proteolytic subunit; Class 2 gene=clpP function=Chaperones & heat shock proteins // pseudoCAP // 13 // ---
PA5394_cls_at	PA5394_cls	9.15	7.29	3.62	0	0	cls	cardiolipin synthase		P. aeruginosa Genome Array	Pseudomonas aeruginosa	2014-10-06	Exemplar sequence	Pseudomonas Genome Database	PA5394 /GENE=cls /DEF=cardiolipin synthase /FUNCTION=Fatty acid and phospholipid metabolism	PA5394		gb|AE004091|AE004091:6071911-6073384 (-) // 100.0 //	cardiolipin synthase						EC:2.7.8.-																	This probe set was annotated using the Design Representative Id based pipeline to a Pseudomonas Genome Database identifier using 1 transcripts. // false // Design Representative Id // R	PA5394	PA5394 // PA5394 /GENE=cls /DEF=cardiolipin synthase /FUNCTION=Fatty acid and phospholipid metabolism // pa // --- // ---
PA3163_cmk_at	PA3163_cmk	8.95	7.46	2.79	0	0	cmk	cytidylate kinase		P. aeruginosa Genome Array	Pseudomonas aeruginosa	2014-10-06	Exemplar sequence	Pseudomonas Genome Database	PA3163 /GENE=cmk /DEF=cytidylate kinase /FUNCTION=Nucleotide biosynthesis and metabolism	PA3163		gb|AE004091|AE004091:3550056-3550746 (-) // 100.0 //	cytidylate kinase					Q9HZ70	EC:2.7.4.14										0006139 // nucleobase-containing compound metabolic process // inferred from electronic annotation; 0006220 // pyrimidine nucleotide metabolic process // inferred from electronic annotation; 0016310 // phosphorylation // inferred from electronic annotation; 0046939 // nucleotide phosphorylation // inferred from electronic annotation	0005737 // cytoplasm // inferred from electronic annotation	0000166 // nucleotide binding // inferred from electronic annotation; 0004127 // cytidylate kinase activity // inferred from electronic annotation; 0005524 // ATP binding // inferred from electronic annotation; 0016301 // kinase activity // inferred from electronic annotation; 0016740 // transferase activity // inferred from electronic annotation	Pyrimidine metabolism // ---				This probe set was annotated using the Matching Probes based pipeline to a pseudoCAP identifier using 1 transcripts. // false // Matching Probes // A	PA3163(13)	PA3163 // product=cytidylate kinase; Class 2 gene=cmk function=Nucleotide biosynthesis and metabolism // pseudoCAP // 13 // ---
PA4529_at	PA4529	6.13	8.12	-3.96	0	0	coaE	dephosphocoenzyme A kinase		P. aeruginosa Genome Array	Pseudomonas aeruginosa	2014-10-06	Exemplar sequence	Pseudomonas Genome Database	PA4529 /DEF=conserved hypothetical protein /FUNCTION=Hypothetical, unclassified, unknown	PA4529		gb|AE004091|AE004091:5073563-5074175 (+) // 100.0 //	dephosphocoenzyme A kinase					Q9HVP8											0015937 // coenzyme A biosynthetic process // inferred from electronic annotation; 0016310 // phosphorylation // inferred from electronic annotation	0005737 // cytoplasm // inferred from electronic annotation	0000166 // nucleotide binding // inferred from electronic annotation; 0004140 // dephospho-CoA kinase activity // inferred from electronic annotation; 0005524 // ATP binding // inferred from electronic annotation; 0016301 // kinase activity // inferred from electronic annotation; 0016740 // transferase activity // inferred from electronic annotation	Pantothenate and CoA biosynthesis // ---				This probe set was annotated using the Matching Probes based pipeline to a pseudoCAP identifier using 1 transcripts. // false // Matching Probes // A	PA4529(13)	PA4529 // product=dephosphocoenzyme A kinase; Class 2 gene=coaE function=Biosynthesis of cofactors, prosthetic groups and carriers // pseudoCAP // 13 // ---
PA2905_cobH_at	PA2905_cobH	6.17	7.62	-2.75	0	0	cobH	precorrin isomerase CobH		P. aeruginosa Genome Array	Pseudomonas aeruginosa	2014-10-06	Exemplar sequence	Pseudomonas Genome Database	PA2905 /GENE=cobH /DEF=precorrin isomerase CobH /FUNCTION=Biosynthesis of cofactors, prosthetic groups and carriers	PA2905		gb|AE004091|AE004091:3259101-3259728 (-) // 100.0 //	precorrin isomerase CobH					Q9HZU2											0009236 // cobalamin biosynthetic process // inferred from electronic annotation		0016853 // isomerase activity // inferred from electronic annotation; 0016993 // precorrin-8X methylmutase activity // inferred from electronic annotation	Cobalamin biosynthesis // ---				This probe set was annotated using the Matching Probes based pipeline to a pseudoCAP identifier using 1 transcripts. // false // Matching Probes // A	PA2905(13)	PA2905 // product=precorrin isomerase CobH; Class 2 gene=cobH function=Biosynthesis of cofactors, prosthetic groups and carriers // pseudoCAP // 13 // ---
PA2904_cobI_at	PA2904_cobI	8.39	9.41	-2.03	0	0	cobI	precorrin-2 methyltransferase CobI		P. aeruginosa Genome Array	Pseudomonas aeruginosa	2014-10-06	Exemplar sequence	Pseudomonas Genome Database	PA2904 /GENE=cobI /DEF=precorrin-2 methyltransferase CobI /FUNCTION=Biosynthesis of cofactors, prosthetic groups and carriers	PA2904		gb|AE004091|AE004091:3258352-3259105 (-) // 100.0 //	precorrin-2 methyltransferase CobI					Q9HZU3	EC:2.1.1.130										0008152 // metabolic process // inferred from electronic annotation; 0009236 // cobalamin biosynthetic process // inferred from electronic annotation; 0032259 // methylation // inferred from electronic annotation		0008168 // methyltransferase activity // inferred from electronic annotation; 0008757 // S-adenosylmethionine-dependent methyltransferase activity // inferred from electronic annotation; 0016740 // transferase activity // inferred from electronic annotation; 0030788 // precorrin-2 C20-methyltransferase activity // inferred from electronic annotation	Cobalamin biosynthesis // ---				This probe set was annotated using the Matching Probes based pipeline to a pseudoCAP identifier using 1 transcripts. // false // Matching Probes // A	PA2904(13)	PA2904 // product=precorrin-2 methyltransferase CobI; Class 2 gene=cobI function=Biosynthesis of cofactors, prosthetic groups and carriers // pseudoCAP // 13 // ---
PA2948_cobM_at	PA2948_cobM	6.44	8.31	-3.64	0	0	cobM	precorrin-3 methylase		P. aeruginosa Genome Array	Pseudomonas aeruginosa	2014-10-06	Exemplar sequence	Pseudomonas Genome Database	PA2948 /GENE=cobM /DEF=precorrin-3 methylase /FUNCTION=Biosynthesis of cofactors, prosthetic groups and carriers	PA2948		gb|AE004091|AE004091:3307509-3308262 (+) // 100.0 //	precorrin-3 methylase					Q9HZP9											0006779 // porphyrin-containing compound biosynthetic process // inferred from electronic annotation; 0008152 // metabolic process // inferred from electronic annotation; 0009236 // cobalamin biosynthetic process // inferred from electronic annotation; 0032259 // methylation // inferred from electronic annotation; 0055114 // oxidation-reduction process // inferred from electronic annotation		0008168 // methyltransferase activity // inferred from electronic annotation; 0016740 // transferase activity // inferred from electronic annotation; 0043115 // precorrin-2 dehydrogenase activity // inferred from electronic annotation; 0046026 // precorrin-4 C11-methyltransferase activity // inferred from electronic annotation	Cobalamin biosynthesis // ---				This probe set was annotated using the Matching Probes based pipeline to a pseudoCAP identifier using 1 transcripts. // false // Matching Probes // A	PA2948(13)	PA2948 // product=precorrin-3 methylase; Class 2 gene=cobM function=Biosynthesis of cofactors, prosthetic groups and carriers // pseudoCAP // 13 // ---
PA1278_cobP_at	PA1278_cobP	7.4	9	-3.02	0	0	cobP	cobinamide kinase		P. aeruginosa Genome Array	Pseudomonas aeruginosa	2014-10-06	Exemplar sequence	Pseudomonas Genome Database	PA1278 /GENE=cobP /DEF=cobinamide kinase /FUNCTION=Biosynthesis of cofactors, prosthetic groups and carriers	PA1278		gb|AE004091|AE004091:1389707-1390229 (+) // 100.0 //	cobinamide kinase					Q9I466											0009236 // cobalamin biosynthetic process // inferred from electronic annotation; 0016310 // phosphorylation // inferred from electronic annotation; 0051188 // cofactor biosynthetic process // inferred from electronic annotation		0000166 // nucleotide binding // inferred from electronic annotation; 0005524 // ATP binding // inferred from electronic annotation; 0005525 // GTP binding // inferred from electronic annotation; 0008820 // cobinamide phosphate guanylyltransferase activity // inferred from electronic annotation; 0016301 // kinase activity // inferred from electronic annotation; 0016740 // transferase activity // …	Cobalamin biosynthesis // ---; Porphyrin and chlorophyll metabolism // ---				This probe set was annotated using the Matching Probes based pipeline to a pseudoCAP identifier using 1 transcripts. // false // Matching Probes // A	PA1278(13)	PA1278 // product=cobinamide kinase; Class 2 gene=cobP function=Biosynthesis of cofactors, prosthetic groups and carriers // pseudoCAP // 13 // ---
PA1277_cobQ_at	PA1277_cobQ	7.21	8.77	-2.96	0	0	cobQ	cobyric acid synthase		P. aeruginosa Genome Array	Pseudomonas aeruginosa	2014-10-06	Exemplar sequence	Pseudomonas Genome Database	PA1277 /GENE=cobQ /DEF=cobyric acid synthase /FUNCTION=Biosynthesis of cofactors, prosthetic groups and carriers	PA1277		gb|AE004091|AE004091:1388242-1389715 (+) // 100.0 //	cobyric acid synthase					Q9I467											0006541 // glutamine metabolic process // inferred from electronic annotation; 0009236 // cobalamin biosynthetic process // inferred from electronic annotation; 0015889 // cobalamin transport // inferred from electronic annotation; 0035461 // vitamin transmembrane transport // inferred from electronic annotation		0003824 // catalytic activity // inferred from electronic annotation; 0015420 // cobalamin-transporting ATPase activity // inferred from electronic annotation	Cobalamin biosynthesis // ---				This probe set was annotated using the Matching Probes based pipeline to a pseudoCAP identifier using 1 transcripts. // false // Matching Probes // A	PA1277(13)	PA1277 // product=cobyric acid synthase; Class 2 gene=cobQ function=Biosynthesis of cofactors, prosthetic groups and carriers // pseudoCAP // 13 // ---
PA0437_codA_at	PA0437_codA	6.97	5.8	2.25	0	0	codA	cytosine deaminase		P. aeruginosa Genome Array	Pseudomonas aeruginosa	2014-10-06	Exemplar sequence	Pseudomonas Genome Database	PA0437 /GENE=codA /DEF=cytosine deaminase /FUNCTION=Nucleotide biosynthesis and metabolism	PA0437		gb|AE004091|AE004091:489387-490659 (-) // 100.0 //	cytosine deaminase			EBG00000298579		Q9I680	EC:3.5.4.1										0008152 // metabolic process // inferred from electronic annotation		0016810 // hydrolase activity, acting on carbon-nitrogen (but not peptide) bonds // inferred from electronic annotation	Pyrimidine metabolism // ---				This probe set was annotated using the Matching Probes based pipeline to a pseudoCAP identifier using 1 transcripts. // false // Matching Probes // A	PA0437(13)	PA0437 // product=cytosine deaminase; Class 2 gene=codA function=Nucleotide biosynthesis and metabolism // pseudoCAP // 13 // ---
PA2787_cpg2_at	PA2787_cpg2	7.07	8.74	-3.19	0	0	cpg2	carboxypeptidase G2 precursor		P. aeruginosa Genome Array	Pseudomonas aeruginosa	2014-10-06	Exemplar sequence	Pseudomonas Genome Database	PA2787 /GENE=cpg2 /DEF=carboxypeptidase G2 precursor /FUNCTION=Central intermediary metabolism	PA2787		gb|AE004091|AE004091:3143151-3144390 (+) // 100.0 //	carboxypeptidase G2 precursor					Q9I056	EC:3.4.17.11										0006508 // proteolysis // inferred from electronic annotation; 0008152 // metabolic process // inferred from electronic annotation		0004180 // carboxypeptidase activity // inferred from electronic annotation; 0016787 // hydrolase activity // inferred from electronic annotation					This probe set was annotated using the Matching Probes based pipeline to a pseudoCAP identifier using 1 transcripts. // false // Matching Probes // A	PA2787(13)	PA2787 // product=carboxypeptidase G2 precursor; Class 2 gene=cpg2 function=Central intermediary metabolism // pseudoCAP // 13 // ---
PA2717_cpo_at	PA2717_cpo	7.31	6.07	2.36	0	0	cpo	chloroperoxidase precursor		P. aeruginosa Genome Array	Pseudomonas aeruginosa	2014-10-06	Exemplar sequence	Pseudomonas Genome Database	PA2717 /GENE=cpo /DEF=chloroperoxidase precursor /FUNCTION=Central intermediary metabolism	PA2717		gb|AE004091|AE004091:3072080-3072911 (-) // 100.0 //	chloroperoxidase precursor					Q9I0C5											0055114 // oxidation-reduction process // inferred from electronic annotation		0004601 // peroxidase activity // inferred from electronic annotation					This probe set was annotated using the Matching Probes based pipeline to a pseudoCAP identifier using 1 transcripts. // false // Matching Probes // A	PA2717(13)	PA2717 // product=chloroperoxidase precursor; Class 2 gene=cpo function=Central intermediary metabolism // pseudoCAP // 13 // ---
PA0463_creB_at	PA0463_creB	7	8.81	-3.49	0	0	creB	two-component response regulator CreB		P. aeruginosa Genome Array	Pseudomonas aeruginosa	2014-10-06	Exemplar sequence	Pseudomonas Genome Database	PA0463 /GENE=creB /DEF=two-component response regulator CreB /FUNCTION=Transcriptional regulators; Two-component regulatory systems	PA0463		gb|AE004091|AE004091:523254-523944 (+) // 100.0 //	two-component response regulator CreB			EBG00000298867		Q9I655											0000160 // phosphorelay signal transduction system // inferred from electronic annotation; 0006351 // transcription, DNA-templated // inferred from electronic annotation; 0006355 // regulation of transcription, DNA-templated // inferred from electronic annotation; 0035556 // intracellular signal transduction // inferred from electronic annotation		0000156 // phosphorelay response regulator activity // inferred from electronic annotation; 0003677 // DNA binding // inferred from electronic annotation	Two-component System // ---				This probe set was annotated using the Matching Probes based pipeline to a pseudoCAP identifier using 1 transcripts. // false // Matching Probes // A	PA0463(13)	PA0463 // product=two-component response regulator CreB; Class 2 gene=creB function=Transcriptional regulators ; Two-component regulatory systems // pseudoCAP // 13 // ---
PA0464_creC_at	PA0464_creC	6.93	9	-4.2	0	0	creC	two-component sensor CreC		P. aeruginosa Genome Array	Pseudomonas aeruginosa	2014-10-06	Exemplar sequence	Pseudomonas Genome Database	PA0464 /GENE=creC /DEF=two-component sensor CreC /FUNCTION=Two-component regulatory systems	PA0464		gb|AE004091|AE004091:523943-525368 (+) // 100.0 //	two-component sensor CreC			EBG00000298752		Q9I654											0000160 // phosphorelay signal transduction system // inferred from electronic annotation; 0007165 // signal transduction // inferred from electronic annotation; 0016310 // phosphorylation // inferred from electronic annotation; 0023014 // signal transduction by phosphorylation // inferred from electronic annotation	0016020 // membrane // inferred from electronic annotation; 0016021 // integral component of membrane // inferred from electronic annotation	0000155 // phosphorelay sensor kinase activity // inferred from electronic annotation; 0000166 // nucleotide binding // inferred from electronic annotation; 0004871 // signal transducer activity // inferred from electronic annotation; 0005524 // ATP binding // inferred from electronic annotation; 0016301 // kinase activity // inferred from electronic annotation; 0016740 // transferase activity //…	Two-component System // ---				This probe set was annotated using the Matching Probes based pipeline to a pseudoCAP identifier using 1 transcripts. // false // Matching Probes // A	PA0464(13)	PA0464 // product=two-component sensor CreC; Class 2 gene=creC function=Two-component regulatory systems // pseudoCAP // 13 // ---
PA3221_csaA_at	PA3221_csaA	5.8	9	-9.22	0	0	csaA	CsaA protein		P. aeruginosa Genome Array	Pseudomonas aeruginosa	2014-10-06	Exemplar sequence	Pseudomonas Genome Database	PA3221 /GENE=csaA /DEF=CsaA protein /FUNCTION=Transcriptional regulators	PA3221		gb|AE004091|AE004091:3609904-3610240 (+) // 100.0 //	CsaA protein					Q9HZ19													0000049 // tRNA binding // inferred from electronic annotation; 0003723 // RNA binding // inferred from electronic annotation					This probe set was annotated using the Matching Probes based pipeline to a pseudoCAP identifier using 1 transcripts. // false // Matching Probes // A	PA3221(13)	PA3221 // product=CsaA protein; Class 2 gene=csaA function=Protein secretion/export apparatus ; Chaperones & heat shock proteins // pseudoCAP // 13 // ---
PA4085_at	PA4085	7.83	4.77	8.29	0	0	cupB2	chaperone CupB2		P. aeruginosa Genome Array	Pseudomonas aeruginosa	2014-10-06	Exemplar sequence	Pseudomonas Genome Database	PA4085 /DEF=probable pili asembly chaperone /FUNCTION=Motility & Attachment; Chaperones & heat shock proteins	PA4085		gb|AE004091|AE004091:4568276-4569023 (-) // 100.0 //	chaperone CupB2					Q9HWU3											0043711 // pilus organization // inferred from electronic annotation; 0071555 // cell wall organization // inferred from electronic annotation	0030288 // outer membrane-bounded periplasmic space // inferred from electronic annotation; 0042597 // periplasmic space // inferred from electronic annotation						This probe set was annotated using the Matching Probes based pipeline to a pseudoCAP identifier using 1 transcripts. // false // Matching Probes // A	PA4085(13)	PA4085 // product=chaperone CupB2; Class 2 gene=cupB2 function=Motility & Attachment ; Chaperones & heat shock proteins // pseudoCAP // 13 // ---
PA4084_at	PA4084	7.57	6.38	2.27	0	0	cupB3	usher CupB3		P. aeruginosa Genome Array	Pseudomonas aeruginosa	2014-10-06	Exemplar sequence	Pseudomonas Genome Database	PA4084 /DEF=probable fimbrial biogenesis usher protein /FUNCTION=Motility & Attachment; Chaperones & heat shock proteins	PA4084		gb|AE004091|AE004091:4565420-4567955 (-) // 100.0 //	usher CupB3					Q9HWU4											0006810 // transport // inferred from electronic annotation	0016020 // membrane // inferred from electronic annotation	0005215 // transporter activity // inferred from electronic annotation					This probe set was annotated using the Matching Probes based pipeline to a pseudoCAP identifier using 1 transcripts. // false // Matching Probes // A	PA4084(13)	PA4084 // product=usher CupB3; Class 2 gene=cupB3 function=Motility & Attachment // pseudoCAP // 13 // ---
PA4083_at	PA4083	9.34	8.25	2.13	0	0	cupB4	chaperone CupB4		P. aeruginosa Genome Array	Pseudomonas aeruginosa	2014-10-06	Exemplar sequence	Pseudomonas Genome Database	PA4083 /DEF=probable pili assembly chaperone /FUNCTION=Motility & Attachment; Chaperones & heat shock proteins	PA4083		gb|AE004091|AE004091:4564683-4565424 (-) // 100.0 //	chaperone CupB4					Q9HWU5											0043711 // pilus organization // inferred from electronic annotation; 0071555 // cell wall organization // inferred from electronic annotation	0030288 // outer membrane-bounded periplasmic space // inferred from electronic annotation; 0042597 // periplasmic space // inferred from electronic annotation						This probe set was annotated using the Matching Probes based pipeline to a pseudoCAP identifier using 1 transcripts. // false // Matching Probes // A	PA4083(13)	PA4083 // product=chaperone CupB4; Class 2 gene=cupB4 function=Motility & Attachment ; Chaperones & heat shock proteins // pseudoCAP // 13 // ---
PA5300_cycB_at	PA5300_cycB	9.02	7.85	2.24	0	0	cycB	cytochrome c5		P. aeruginosa Genome Array	Pseudomonas aeruginosa	2014-10-06	Exemplar sequence	Pseudomonas Genome Database	PA5300 /GENE=cycB /DEF=cytochrome c5 /FUNCTION=Energy metabolism	PA5300		gb|AE004091|AE004091:5969354-5969765 (-) // 100.0 //	cytochrome c5					Q9HTQ4													0005506 // iron ion binding // inferred from electronic annotation; 0009055 // electron carrier activity // inferred from electronic annotation; 0020037 // heme binding // inferred from electronic annotation					This probe set was annotated using the Matching Probes based pipeline to a pseudoCAP identifier using 1 transcripts. // false // Matching Probes // A	PA5300(13)	PA5300 // product=cytochrome c5; Class 2 gene=cycB function=Energy metabolism // pseudoCAP // 13 // ---
PA0280_cysA_at	PA0280_cysA	7.1	8.5	-2.65	0	0	cysA	sulfate transport protein CysA		P. aeruginosa Genome Array	Pseudomonas aeruginosa	2014-10-06	Exemplar sequence	Pseudomonas Genome Database	PA0280 /GENE=cysA /DEF=sulfate transport protein CysA /FUNCTION=Transport of small molecules	PA0280		gb|AE004091|AE004091:313938-314928 (-) // 100.0 //	sulfate transport protein CysA			EBG00000299159		Q9I6L0											0006200 // ATP catabolic process // inferred from electronic annotation; 0006810 // transport // inferred from electronic annotation; 0008152 // metabolic process // inferred from electronic annotation; 0008272 // sulfate transport // inferred from electronic annotation; 0055085 // transmembrane transport // inferred from electronic annotation; 1902358 // sulfate transmembrane transport // inferr…	0005886 // plasma membrane // inferred from electronic annotation; 0016020 // membrane // inferred from electronic annotation; 0043190 // ATP-binding cassette (ABC) transporter complex // inferred from electronic annotation	0000166 // nucleotide binding // inferred from electronic annotation; 0005524 // ATP binding // inferred from electronic annotation; 0015419 // sulfate transmembrane-transporting ATPase activity // inferred from electronic annotation; 0016787 // hydrolase activity // inferred from electronic annotation; 0016887 // ATPase activity // inferred from electronic annotation; 0017111 // nucleoside-triph…					This probe set was annotated using the Matching Probes based pipeline to a pseudoCAP identifier using 1 transcripts. // false // Matching Probes // A	PA0280(13)	PA0280 // product=sulfate transport protein CysA; Class 2 gene=cysA function=Transport of small molecules // pseudoCAP // 13 // ---
PA1393_cysC_at	PA1393_cysC	9.33	8.14	2.28	0	0	cysC	adenosine 5'-phosphosulfate (APS) kinase		P. aeruginosa Genome Array	Pseudomonas aeruginosa	2014-10-06	Exemplar sequence	Pseudomonas Genome Database	PA1393 /GENE=cysC /DEF=adenosine 5'-phosphosulfate (APS) kinase /FUNCTION=Central intermediary metabolism; Nucleotide biosynthesis and metabolism; Amino acid biosynthesis and metabolism	PA1393		gb|AE004091|AE004091:1515337-1515928 (-) // 100.0 //	adenosine 5'-phosphosulfate (APS) kinase						EC:2.7.1.25													Cysteine metabolism // ---; Purine metabolism // ---; Selenoamino acid metabolism // ---; Sulfur metabolism // ---				This probe set was annotated using the Design Representative Id based pipeline to a Pseudomonas Genome Database identifier using 1 transcripts. // false // Design Representative Id // R	PA1393	PA1393 // PA1393 /GENE=cysC /DEF=adenosine 5'-phosphosulfate (APS) kinase /FUNCTION=Central intermediary metabolism; Nucleotide biosynthesis and metabolism; Amino acid biosynthesis and metabolism // pa // --- // ---
PA2611_cysG_at	PA2611_cysG	8.91	7.72	2.28	0	0	cysG	siroheme synthase		P. aeruginosa Genome Array	Pseudomonas aeruginosa	2014-10-06	Exemplar sequence	Pseudomonas Genome Database	PA2611 /GENE=cysG /DEF=siroheme synthase /FUNCTION=Biosynthesis of cofactors, prosthetic groups and carriers	PA2611		gb|AE004091|AE004091:2952016-2953414 (-) // 100.0 //	siroheme synthase					Q9I0M7	EC:2.1.1.107										0006779 // porphyrin-containing compound biosynthetic process // inferred from electronic annotation; 0008152 // metabolic process // inferred from electronic annotation; 0009236 // cobalamin biosynthetic process // inferred from electronic annotation; 0019354 // siroheme biosynthetic process // inferred from electronic annotation; 0032259 // methylation // inferred from electronic annotation; 00…		0003824 // catalytic activity // inferred from electronic annotation; 0004325 // ferrochelatase activity // inferred from electronic annotation; 0004851 // uroporphyrin-III C-methyltransferase activity // inferred from electronic annotation; 0008168 // methyltransferase activity // inferred from electronic annotation; 0016491 // oxidoreductase activity // inferred from electronic annotation; 0016…	Porphyrin and chlorophyll metabolism // ---				This probe set was annotated using the Matching Probes based pipeline to a pseudoCAP identifier using 1 transcripts. // false // Matching Probes // A	PA2611(13)	PA2611 // product=siroheme synthase; Class 2 gene=cysG function=Biosynthesis of cofactors, prosthetic groups and carriers // pseudoCAP // 13 // ---
PA1838_cysI_at	PA1838_cysI	6.77	8.76	-3.99	0	0	cysI	sulfite reductase		P. aeruginosa Genome Array	Pseudomonas aeruginosa	2014-10-06	Exemplar sequence	Pseudomonas Genome Database	PA1838 /GENE=cysI /DEF=sulfite reductase /FUNCTION=Central intermediary metabolism	PA1838		gb|AE004091|AE004091:1995148-1996807 (-) // 100.0 //	sulfite reductase					Q9I2Q7											0009970 // cellular response to sulfate starvation // inferred from direct assay; 0055114 // oxidation-reduction process // inferred from electronic annotation		0016491 // oxidoreductase activity // inferred from electronic annotation; 0020037 // heme binding // inferred from electronic annotation; 0051536 // iron-sulfur cluster binding // inferred from electronic annotation					This probe set was annotated using the Matching Probes based pipeline to a pseudoCAP identifier using 1 transcripts. // false // Matching Probes // A	PA1838(13)	PA1838 // product=sulfite reductase; Class 1 gene=cysI function=Central intermediary metabolism // pseudoCAP // 13 // ---
PA4442_cysN_at	PA4442_cysN	7.77	6.37	2.65	0	0	cysN	ATP sulfurylase GTP-binding subunit/APS kinase		P. aeruginosa Genome Array	Pseudomonas aeruginosa	2014-10-06	Exemplar sequence	Pseudomonas Genome Database	PA4442 /GENE=cysN /DEF=ATP sulfurylase GTP-binding subunit/APS kinase /FUNCTION=Amino acid biosynthesis and metabolism; Central intermediary metabolism	PA4442		gb|AE004091|AE004091:4974693-4976595 (-) // 100.0 //	ATP sulfurylase GTP-binding subunit/APS kinase					O50274											0000103 // sulfate assimilation // inferred from electronic annotation; 0006184 // GTP catabolic process // inferred from electronic annotation; 0006790 // sulfur compound metabolic process // inferred from electronic annotation; 0008152 // metabolic process // inferred from electronic annotation; 0009970 // cellular response to sulfate starvation // inferred from direct assay; 0016310 // phospho…		0000166 // nucleotide binding // inferred from electronic annotation; 0003824 // catalytic activity // inferred from electronic annotation; 0003924 // GTPase activity // inferred from electronic annotation; 0004020 // adenylylsulfate kinase activity // inferred from electronic annotation; 0004781 // sulfate adenylyltransferase (ATP) activity // inferred from electronic annotation; 0005524 // ATP …					This probe set was annotated using the Matching Probes based pipeline to a pseudoCAP identifier using 1 transcripts. // false // Matching Probes // A	PA4442(13)	PA4442 // product=ATP sulfurylase GTP-binding subunit/APS kinase; Class 1 gene=cysN function=Central intermediary metabolism ; Amino acid biosynthesis and metabolism // pseudoCAP // 13 // ---
PA0281_cysW_at	PA0281_cysW	7.87	6.36	2.83	0	0	cysW	sulfate transport protein CysW		P. aeruginosa Genome Array	Pseudomonas aeruginosa	2014-10-06	Exemplar sequence	Pseudomonas Genome Database	PA0281 /GENE=cysW /DEF=sulfate transport protein CysW /FUNCTION=Membrane proteins; Transport of small molecules	PA0281		gb|AE004091|AE004091:314931-315801 (-) // 100.0 //	sulfate transport protein CysW			EBG00000299004		Q9I6K9											0006810 // transport // inferred from electronic annotation; 0008272 // sulfate transport // inferred from electronic annotation; 1902358 // sulfate transmembrane transport // inferred from electronic annotation	0016020 // membrane // inferred from electronic annotation; 0016021 // integral component of membrane // inferred from electronic annotation	0015116 // sulfate transmembrane transporter activity // inferred from electronic annotation; 0015419 // sulfate transmembrane-transporting ATPase activity // inferred from electronic annotation					This probe set was annotated using the Matching Probes based pipeline to a pseudoCAP identifier using 1 transcripts. // false // Matching Probes // A	PA0281(13)	PA0281 // product=sulfate transport protein CysW; Class 2 gene=cysW function=Membrane proteins ; Transport of small molecules // pseudoCAP // 13 // ---
PA4201_ddlA_at	PA4201_ddlA	5.32	8.04	-6.58	0	0	ddlA	D-alanine-D-alanine ligase A		P. aeruginosa Genome Array	Pseudomonas aeruginosa	2014-10-06	Exemplar sequence	Pseudomonas Genome Database	PA4201 /GENE=ddlA /DEF=D-alanine-D-alanine ligase A /FUNCTION=Cell wall / LPS / capsule	PA4201		gb|AE004091|AE004091:4700905-4701946 (-) // 100.0 //	D-alanine-D-alanine ligase A					Q9HWI0											0008360 // regulation of cell shape // inferred from electronic annotation; 0009252 // peptidoglycan biosynthetic process // inferred from electronic annotation	0005737 // cytoplasm // inferred from electronic annotation	0000166 // nucleotide binding // inferred from electronic annotation; 0000287 // magnesium ion binding // inferred from electronic annotation; 0003824 // catalytic activity // inferred from electronic annotation; 0005524 // ATP binding // inferred from electronic annotation; 0008716 // D-alanine-D-alanine ligase activity // inferred from electronic annotation; 0016874 // ligase activity // inferr…					This probe set was annotated using the Matching Probes based pipeline to a pseudoCAP identifier using 1 transcripts. // false // Matching Probes // A	PA4201(13)	PA4201 // product=D-alanine-D-alanine ligase A; Class 2 gene=ddlA function=Cell wall / LPS / capsule // pseudoCAP // 13 // ---
PA1124_dgt_at	PA1124_dgt	8.64	6.64	4	0	0	dgt	deoxyguanosinetriphosphate triphosphohydrolase		P. aeruginosa Genome Array	Pseudomonas aeruginosa	2014-10-06	Exemplar sequence	Pseudomonas Genome Database	PA1124 /GENE=dgt /DEF=deoxyguanosinetriphosphate triphosphohydrolase /FUNCTION=Nucleotide biosynthesis and metabolism	PA1124		gb|AE004091|AE004091:1216671-1218168 (+) // 100.0 //	deoxyguanosinetriphosphate triphosphohydrolase					Q9I4L1	EC:3.1.5.1										0006203 // dGTP catabolic process // inferred from electronic annotation; 0046039 // GTP metabolic process // inferred from electronic annotation		0000287 // magnesium ion binding // inferred from electronic annotation; 0003824 // catalytic activity // inferred from electronic annotation; 0008081 // phosphoric diester hydrolase activity // inferred from electronic annotation; 0008832 // dGTPase activity // inferred from electronic annotation; 0016787 // hydrolase activity // inferred from electronic annotation; 0046872 // metal ion binding …	Purine metabolism // ---				This probe set was annotated using the Matching Probes based pipeline to a pseudoCAP identifier using 1 transcripts. // false // Matching Probes // A	PA1124(13)	PA1124 // product=deoxyguanosinetriphosphate triphosphohydrolase; Class 2 gene=dgt function=Nucleotide biosynthesis and metabolism // pseudoCAP // 13 // ---
PA4845_dipZ_at	PA4845_dipZ	9.05	7.96	2.12	0	0	dipZ	thiol:disulfide interchange protein DipZ		P. aeruginosa Genome Array	Pseudomonas aeruginosa	2014-10-06	Exemplar sequence	Pseudomonas Genome Database	PA4845 /GENE=dipZ /DEF=thiol:disulfide interchange protein DipZ /FUNCTION=Chaperones & heat shock proteins; Translation, post-translational modification, degradation	PA4845		gb|AE004091|AE004091:5439917-5441693 (+) // 100.0 //	thiol:disulfide interchange protein DipZ					Q9HUW5											0017004 // cytochrome complex assembly // inferred from electronic annotation; 0045454 // cell redox homeostasis // inferred from electronic annotation; 0055114 // oxidation-reduction process // inferred from electronic annotation	0005886 // plasma membrane // inferred from electronic annotation; 0016020 // membrane // inferred from electronic annotation; 0016021 // integral component of membrane // inferred from electronic annotation	0009055 // electron carrier activity // inferred from electronic annotation; 0016491 // oxidoreductase activity // inferred from electronic annotation; 0047134 // protein-disulfide reductase activity // inferred from electronic annotation					This probe set was annotated using the Matching Probes based pipeline to a pseudoCAP identifier using 1 transcripts. // false // Matching Probes // A	PA4845(13)	PA4845 // product=thiol:disulfide interchange protein DipZ; Class 1 gene=dipZ function=Translation, post-translational modification, degradation ; Chaperones & heat shock proteins // pseudoCAP // 13 // ---
PA1532_dnaX_at	PA1532_dnaX	7.23	8.81	-2.98	0	0	dnaX	DNA polymerase subunits gamma and tau		P. aeruginosa Genome Array	Pseudomonas aeruginosa	2014-10-06	Exemplar sequence	Pseudomonas Genome Database	PA1532 /GENE=dnaX /DEF=DNA polymerase subunits gamma and tau /FUNCTION=DNA replication, recombination, modification and repair	PA1532		gb|AE004091|AE004091:1669989-1672035 (+) // 100.0 //	DNA polymerase subunits gamma and tau					Q9I3I1											0006260 // DNA replication // inferred from direct assay; 0006260 // DNA replication // inferred from electronic annotation; 0006261 // DNA-dependent DNA replication // inferred from electronic annotation	0009360 // DNA polymerase III complex // inferred from electronic annotation; 0043846 // DNA polymerase III, clamp loader complex // inferred from direct assay	0000166 // nucleotide binding // inferred from electronic annotation; 0003677 // DNA binding // inferred from electronic annotation; 0003887 // DNA-directed DNA polymerase activity // inferred from electronic annotation; 0005524 // ATP binding // inferred from electronic annotation; 0017111 // nucleoside-triphosphatase activity // inferred from electronic annotation					This probe set was annotated using the Matching Probes based pipeline to a pseudoCAP identifier using 1 transcripts. // false // Matching Probes // A	PA1532(13)	PA1532 // product=DNA polymerase subunits gamma and tau; Class 2 gene=dnaX function=DNA replication, recombination, modification and repair // pseudoCAP // 13 // ---
PA3737_dsbC_at	PA3737_dsbC	9.51	8.12	2.61	0	0	dsbC	thiol:disulfide interchange protein DsbC		P. aeruginosa Genome Array	Pseudomonas aeruginosa	2014-10-06	Exemplar sequence	Pseudomonas Genome Database	PA3737 /GENE=dsbC /DEF=thiol:disulfide interchange protein DsbC /FUNCTION=Chaperones & heat shock proteins; Translation, post-translational modification, degradation	PA3737		gb|AE004091|AE004091:4189760-4190489 (-) // 100.0 //	thiol:disulfide interchange protein DsbC					O68904; G3XD17											0045454 // cell redox homeostasis // inferred from electronic annotation							This probe set was annotated using the Matching Probes based pipeline to a pseudoCAP identifier using 1 transcripts. // false // Matching Probes // A	PA3737(13)	PA3737 // product=thiol:disulfide interchange protein DsbC; Class 2 gene=dsbC function=Translation, post-translational modification, degradation ; Chaperones & heat shock proteins // pseudoCAP // 13 // ---
PA5256_dsbH_at	PA5256_dsbH	8.61	6.16	5.49	0	0	dsbH	disulfide bond formation protein		P. aeruginosa Genome Array	Pseudomonas aeruginosa	2014-10-06	Exemplar sequence	Pseudomonas Genome Database	PA5256 /GENE=dsbH /DEF=disulfide bond formation protein /FUNCTION=Chaperones & heat shock proteins; Translation, post-translational modification, degradation	PA5256		gb|AE004091|AE004091:5917679-5918171 (-) // 100.0 //	disulfide bond formation protein					P21482											0006457 // protein folding // inferred from mutant phenotype; 0055114 // oxidation-reduction process // inferred from electronic annotation; 0055114 // oxidation-reduction process // inferred from mutant phenotype	0005886 // plasma membrane // inferred from electronic annotation; 0016020 // membrane // inferred from electronic annotation; 0016021 // integral component of membrane // inferred from electronic annotation	0009055 // electron carrier activity // inferred from electronic annotation; 0015035 // protein disulfide oxidoreductase activity // inferred from electronic annotation; 0016491 // oxidoreductase activity // inferred from electronic annotation					This probe set was annotated using the Matching Probes based pipeline to a pseudoCAP identifier using 1 transcripts. // false // Matching Probes // A	PA5256(13)	PA5256 // product=disulfide bond formation protein; Class 2 gene=dsbH function=Translation, post-translational modification, degradation ; Chaperones & heat shock proteins // pseudoCAP // 13 // ---
PA2749_endA_at	PA2749_endA	9.72	8.02	3.27	0	0	endA	DNA-specific endonuclease I		P. aeruginosa Genome Array	Pseudomonas aeruginosa	2014-10-06	Exemplar sequence	Pseudomonas Genome Database	PA2749 /GENE=endA /DEF=DNA-specific endonuclease I /FUNCTION=DNA replication, recombination, modification and repair	PA2749		gb|AE004091|AE004091:3110900-3111614 (+) // 100.0 //	DNA-specific endonuclease I					Q9I094	EC:3.1.21.1										0090305 // nucleic acid phosphodiester bond hydrolysis // inferred from electronic annotation		0004518 // nuclease activity // inferred from electronic annotation; 0004519 // endonuclease activity // inferred from electronic annotation					This probe set was annotated using the Matching Probes based pipeline to a pseudoCAP identifier using 1 transcripts. // false // Matching Probes // A	PA2749(13)	PA2749 // product=DNA-specific endonuclease I; Class 2 gene=endA function=DNA replication, recombination, modification and repair // pseudoCAP // 13 // ---
PA3635_eno_at	PA3635_eno	10.06	7.68	5.2	0	0	eno	enolase		P. aeruginosa Genome Array	Pseudomonas aeruginosa	2014-10-06	Exemplar sequence	Pseudomonas Genome Database	PA3635 /GENE=eno /DEF=enolase /FUNCTION=Energy metabolism; Translation, post-translational modification, degradation; Carbon compound catabolism	PA3635		gb|AE004091|AE004091:4068676-4069966 (-) // 100.0 //	enolase					Q9HXZ5	EC:4.2.1.11										0006096 // glycolytic process // inferred from electronic annotation	0000015 // phosphopyruvate hydratase complex // inferred from electronic annotation; 0005576 // extracellular region // inferred from electronic annotation; 0005737 // cytoplasm // inferred from electronic annotation; 0009986 // cell surface // inferred from electronic annotation	0000287 // magnesium ion binding // inferred from electronic annotation; 0004634 // phosphopyruvate hydratase activity // inferred from electronic annotation; 0016829 // lyase activity // inferred from electronic annotation; 0046872 // metal ion binding // inferred from electronic annotation	Glycolysis / Gluconeogenesis // ---				This probe set was annotated using the Matching Probes based pipeline to a pseudoCAP identifier using 1 transcripts. // false // Matching Probes // A	PA3635(13)	PA3635 // product=enolase; Class 2 gene=eno function=Translation, post-translational modification, degradation ; Energy metabolism ; Carbon compound catabolism // pseudoCAP // 13 // ---
PA0551_epd_at	PA0551_epd	8.77	7.41	2.57	0	0	epd	D-erythrose 4-phosphate dehydrogenase		P. aeruginosa Genome Array	Pseudomonas aeruginosa	2014-10-06	Exemplar sequence	Pseudomonas Genome Database	PA0551 /GENE=epd /DEF=D-erythrose 4-phosphate dehydrogenase /FUNCTION=Biosynthesis of cofactors, prosthetic groups and carriers	PA0551		gb|AE004091|AE004091:610214-611276 (+) // 100.0 //	D-erythrose 4-phosphate dehydrogenase					Q9I5Y5	EC:1.2.1.-										0008615 // pyridoxine biosynthetic process // inferred from electronic annotation; 0042823 // pyridoxal phosphate biosynthetic process // inferred from electronic annotation; 0055114 // oxidation-reduction process // inferred from electronic annotation	0005737 // cytoplasm // inferred from electronic annotation	0016491 // oxidoreductase activity // inferred from electronic annotation; 0016620 // oxidoreductase activity, acting on the aldehyde or oxo group of donors, NAD or NADP as acceptor // inferred from electronic annotation; 0048001 // erythrose-4-phosphate dehydrogenase activity // inferred from electronic annotation; 0051287 // NAD binding // inferred from electronic annotation	Vitamin B6 metabolism // ---				This probe set was annotated using the Matching Probes based pipeline to a pseudoCAP identifier using 1 transcripts. // false // Matching Probes // A	PA0551(13)	PA0551 // product=D-erythrose 4-phosphate dehydrogenase; Class 2 gene=epd function=Biosynthesis of cofactors, prosthetic groups and carriers // pseudoCAP // 13 // ---
PA1982_exaA_at	PA1982_exaA	5.14	8.61	-11.08	0	0	exaA	quinoprotein alcohol dehydrogenase		P. aeruginosa Genome Array	Pseudomonas aeruginosa	2014-10-06	Exemplar sequence	Pseudomonas Genome Database	PA1982 /GENE=exaA /DEF=quinoprotein alcohol dehydrogenase /FUNCTION=Carbon compound catabolism	PA1982		gb|AE004091|AE004091:2167281-2169153 (-) // 100.0 //	quinoprotein alcohol dehydrogenase					Q9Z4J7											0006069 // ethanol oxidation // inferred from direct assay; 0055114 // oxidation-reduction process // inferred from electronic annotation	0016020 // membrane // inferred from electronic annotation; 0030288 // outer membrane-bounded periplasmic space // inferred from electronic annotation; 0042597 // periplasmic space // inferred from electronic annotation	0005509 // calcium ion binding // inferred from electronic annotation; 0016491 // oxidoreductase activity // inferred from electronic annotation; 0016614 // oxidoreductase activity, acting on CH-OH group of donors // inferred from electronic annotation; 0018468 // alcohol dehydrogenase (acceptor) activity // inferred from direct assay; 0046872 // metal ion binding // inferred from electronic anno…					This probe set was annotated using the Matching Probes based pipeline to a pseudoCAP identifier using 1 transcripts. // false // Matching Probes // A	PA1982(13)	PA1982 // product=quinoprotein alcohol dehydrogenase; Class 1 gene=exaA function=Carbon compound catabolism // pseudoCAP // 13 // ---
PA1983_exaB_at	PA1983_exaB	6.74	10.14	-10.55	0	0	exaB	cytochrome c550		P. aeruginosa Genome Array	Pseudomonas aeruginosa	2014-10-06	Exemplar sequence	Pseudomonas Genome Database	PA1983 /GENE=exaB /DEF=cytochrome c550 /FUNCTION=Carbon compound catabolism; Energy metabolism	PA1983		gb|AE004091|AE004091:2169464-2169902 (+) // 100.0 //	cytochrome c550					Q9I2C5											0006069 // ethanol oxidation // inferred from mutant phenotype		0009055 // electron carrier activity // inferred from electronic annotation; 0020037 // heme binding // inferred from electronic annotation					This probe set was annotated using the Matching Probes based pipeline to a pseudoCAP identifier using 1 transcripts. // false // Matching Probes // A	PA1983(13)	PA1983 // product=cytochrome c550; Class 1 gene=exaB function=Energy metabolism ; Carbon compound catabolism // pseudoCAP // 13 // ---
PA2191_exoY_at	PA2191_exoY	8.52	6.99	2.88	0	0	exoY	adenylate cyclase ExoY		P. aeruginosa Genome Array	Pseudomonas aeruginosa	2014-10-06	Exemplar sequence	Pseudomonas Genome Database	PA2191 /GENE=exoY /DEF=adenylate cyclase ExoY /FUNCTION=Secreted Factors (toxins, enzymes, alginate)	PA2191		gb|AE004091|AE004091:2410344-2411481 (-) // 100.0 //	adenylate cyclase ExoY					Q9I1S4	EC:4.6.1.1										0006171 // cAMP biosynthetic process // inferred from electronic annotation; 0009405 // pathogenesis // inferred from electronic annotation	0005576 // extracellular region // inferred from electronic annotation	0008294 // calcium- and calmodulin-responsive adenylate cyclase activity // inferred from electronic annotation	Type III Secretion // ---				This probe set was annotated using the Matching Probes based pipeline to a pseudoCAP identifier using 1 transcripts. // false // Matching Probes // A	PA2191(13)	PA2191 // product=adenylate cyclase ExoY; Class 1 gene=exoY function=Secreted Factors (toxins, enzymes, alginate) // pseudoCAP // 13 // ---
PA1713_exsA_at	PA1713_exsA	9.54	8.37	2.24	0	0	exsA	transcriptional regulator ExsA		P. aeruginosa Genome Array	Pseudomonas aeruginosa	2014-10-06	Exemplar sequence	Pseudomonas Genome Database	PA1713 /GENE=exsA /DEF=transcriptional regulator ExsA /FUNCTION=Protein secretion/export apparatus; Transcriptional regulators	PA1713		gb|AE004091|AE004091:1857273-1858110 (+) // 100.0 //	transcriptional regulator ExsA					P26993											0006351 // transcription, DNA-templated // inferred from electronic annotation; 0006355 // regulation of transcription, DNA-templated // inferred from direct assay; 0006355 // regulation of transcription, DNA-templated // inferred from electronic annotation		0003677 // DNA binding // inferred from electronic annotation; 0003700 // sequence-specific DNA binding transcription factor activity // inferred from electronic annotation; 0005515 // protein binding // inferred from physical interaction; 0043565 // sequence-specific DNA binding // inferred from electronic annotation; 0044212 // transcription regulatory region DNA binding // inferred from direct…	Type III Secretion // ---				This probe set was annotated using the Matching Probes based pipeline to a pseudoCAP identifier using 1 transcripts. // false // Matching Probes // A	PA1713(13)	PA1713 // product=transcriptional regulator ExsA; Class 1 gene=exsA function=Protein secretion/export apparatus ; Transcriptional regulators // pseudoCAP // 13 // ---
PA1712_exsB_at	PA1712_exsB	5.94	8.14	-4.6	0	0	exsB	exoenzyme S synthesis protein B		P. aeruginosa Genome Array	Pseudomonas aeruginosa	2014-10-06	Exemplar sequence	Pseudomonas Genome Database	PA1712 /GENE=exsB /DEF=exoenzyme S synthesis protein B /FUNCTION=Protein secretion/export apparatus; Translation, post-translational modification, degradation	PA1712		gb|AE004091|AE004091:1856562-1856976 (+) // 100.0 //	exoenzyme S synthesis protein B					P26994														Type III Secretion // ---				This probe set was annotated using the Matching Probes based pipeline to a pseudoCAP identifier using 1 transcripts. // false // Matching Probes // A	PA1712(13)	PA1712 // product=exoenzyme S synthesis protein B; Class 1 gene=exsB function=Translation, post-translational modification, degradation ; Protein secretion/export apparatus // pseudoCAP // 13 // ---
PA1710_exsC_at	PA1710_exsC	6.43	4.6	3.54	0	0	exsC	exoenzyme S synthesis protein C precursor		P. aeruginosa Genome Array	Pseudomonas aeruginosa	2014-10-06	Exemplar sequence	Pseudomonas Genome Database	PA1710 /GENE=exsC /DEF=exoenzyme S synthesis protein C precursor /FUNCTION=Protein secretion/export apparatus; Translation, post-translational modification, degradation	PA1710		gb|AE004091|AE004091:1855862-1856300 (+) // 100.0 //	exoenzyme S synthesis protein C precursor					P26995											0009405 // pathogenesis // inferred from electronic annotation; 0030254 // protein secretion by the type III secretion system // inferred from mutant phenotype; 0045893 // positive regulation of transcription, DNA-templated // inferred from mutant phenotype; 0050708 // regulation of protein secretion // inferred from electronic annotation	0005737 // cytoplasm // inferred from electronic annotation; 0005886 // plasma membrane // inferred from electronic annotation; 0016020 // membrane // inferred from electronic annotation; 0016021 // integral component of membrane // inferred from electronic annotation		Type III Secretion // ---				This probe set was annotated using the Matching Probes based pipeline to a pseudoCAP identifier using 1 transcripts. // false // Matching Probes // A	PA1710(13)	PA1710 // product=ExsC, exoenzyme S synthesis protein C precursor.; Class 1 gene=exsC function=Translation, post-translational modification, degradation ; Protein secretion/export apparatus // pseudoCAP // 13 // ---
PA1610_fabA_at	PA1610_fabA	9.13	7.14	3.99	0	0	fabA	beta-hydroxydecanoyl-ACP dehydrase		P. aeruginosa Genome Array	Pseudomonas aeruginosa	2014-10-06	Exemplar sequence	Pseudomonas Genome Database	PA1610 /GENE=fabA /DEF=beta-hydroxydecanoyl-ACP dehydrase /FUNCTION=Fatty acid and phospholipid metabolism	PA1610		gb|AE004091|AE004091:1752903-1753419 (-) // 100.0 //	beta-hydroxydecanoyl-ACP dehydrase					O33877	EC:4.2.1.60										0006629 // lipid metabolic process // inferred from electronic annotation; 0006631 // fatty acid metabolic process // inferred from electronic annotation; 0006633 // fatty acid biosynthetic process // inferred from electronic annotation; 0006636 // unsaturated fatty acid biosynthetic process // inferred from mutant phenotype	0005737 // cytoplasm // inferred from electronic annotation	0008693 // 3-hydroxydecanoyl-[acyl-carrier-protein] dehydratase activity // inferred from electronic annotation; 0016829 // lyase activity // inferred from electronic annotation; 0016853 // isomerase activity // inferred from electronic annotation; 0019171 // 3-hydroxyacyl-[acyl-carrier-protein] dehydratase activity // inferred from electronic annotation; 0034017 // trans-2-decenoyl-acyl-carrier-…	Fatty acid biosynthesis (path 1) // ---				This probe set was annotated using the Matching Probes based pipeline to a pseudoCAP identifier using 1 transcripts. // false // Matching Probes // A	PA1610(13)	PA1610 // product=beta-hydroxydecanoyl-ACP dehydrase; Class 1 gene=fabA function=Fatty acid and phospholipid metabolism // pseudoCAP // 13 // ---
PA1609_fabB_at	PA1609_fabB	8.98	10.06	-2.12	0	0	fabB	beta-ketoacyl-ACP synthase I		P. aeruginosa Genome Array	Pseudomonas aeruginosa	2014-10-06	Exemplar sequence	Pseudomonas Genome Database	PA1609 /GENE=fabB /DEF=beta-ketoacyl-ACP synthase I /FUNCTION=Fatty acid and phospholipid metabolism	PA1609		gb|AE004091|AE004091:1751674-1752892 (-) // 100.0 //	beta-ketoacyl-ACP synthase I					Q9I3B2	EC:2.3.1.41										0006636 // unsaturated fatty acid biosynthetic process // inferred from mutant phenotype; 0008152 // metabolic process // inferred from electronic annotation		0003824 // catalytic activity // inferred from electronic annotation; 0016740 // transferase activity // inferred from electronic annotation	Fatty acid biosynthesis (path 1) // ---				This probe set was annotated using the Matching Probes based pipeline to a pseudoCAP identifier using 1 transcripts. // false // Matching Probes // A	PA1609(13)	PA1609 // product=beta-ketoacyl-ACP synthase I; Class 1 gene=fabB function=Fatty acid and phospholipid metabolism // pseudoCAP // 13 // ---
PA2967_fabG_at	PA2967_fabG	8.22	9.59	-2.58	0	0	fabG	3-oxoacyl-[acyl-carrier-protein] reductase		P. aeruginosa Genome Array	Pseudomonas aeruginosa	2014-10-06	Exemplar sequence	Pseudomonas Genome Database	PA2967 /GENE=fabG /DEF=3-oxoacyl-[acyl-carrier-protein] reductase /FUNCTION=Fatty acid and phospholipid metabolism	PA2967		gb|AE004091|AE004091:3325378-3326122 (-) // 100.0 //	3-oxoacyl-[acyl-carrier-protein] reductase					O54438											0006629 // lipid metabolic process // inferred from electronic annotation; 0006631 // fatty acid metabolic process // inferred from electronic annotation; 0006633 // fatty acid biosynthetic process // inferred from electronic annotation; 0008152 // metabolic process // inferred from electronic annotation; 0030497 // fatty acid elongation // inferred from sequence or structural similarity; 0055114…		0004316 // 3-oxoacyl-[acyl-carrier-protein] reductase (NADPH) activity // inferred from electronic annotation; 0004316 // 3-oxoacyl-[acyl-carrier-protein] reductase (NADPH) activity // inferred from sequence or structural similarity; 0016491 // oxidoreductase activity // inferred from electronic annotation; 0050661 // NADP binding // inferred from sequence or structural similarity; 0051287 // NAD…					This probe set was annotated using the Matching Probes based pipeline to a pseudoCAP identifier using 1 transcripts. // false // Matching Probes // A	PA2967(13)	PA2967 // product=3-oxoacyl-[acyl-carrier-protein] reductase; Class 2 gene=fabG function=Fatty acid and phospholipid metabolism // pseudoCAP // 13 // ---
PA3333_fabH2_at	PA3333_fabH2	8.36	6.97	2.62	0	0	fabH2	3-oxoacyl-[acyl-carrier-protein] synthase III		P. aeruginosa Genome Array	Pseudomonas aeruginosa	2014-10-06	Exemplar sequence	Pseudomonas Genome Database	PA3333 /GENE=fabH2 /DEF=3-oxoacyl-[acyl-carrier-protein] synthase III /FUNCTION=Fatty acid and phospholipid metabolism	PA3333		gb|AE004091|AE004091:3742693-3743686 (+) // 100.0 //	3-oxoacyl-[acyl-carrier-protein] synthase III					Q9HYR2	EC:2.3.1.41										0006629 // lipid metabolic process // inferred from electronic annotation; 0006631 // fatty acid metabolic process // inferred from electronic annotation; 0006633 // fatty acid biosynthetic process // inferred from electronic annotation; 0008152 // metabolic process // inferred from electronic annotation; 0008610 // lipid biosynthetic process // inferred from electronic annotation	0005737 // cytoplasm // inferred from electronic annotation	0003824 // catalytic activity // inferred from electronic annotation; 0004315 // 3-oxoacyl-[acyl-carrier-protein] synthase activity // inferred from electronic annotation; 0016740 // transferase activity // inferred from electronic annotation; 0016746 // transferase activity, transferring acyl groups // inferred from electronic annotation; 0016747 // transferase activity, transferring acyl groups…	Fatty acid biosynthesis (path 1) // ---				This probe set was annotated using the Matching Probes based pipeline to a pseudoCAP identifier using 1 transcripts. // false // Matching Probes // A	PA3333(13)	PA3333 // product=3-oxoacyl-[acyl-carrier-protein] synthase III; Class 2 gene=fabH2 function=Fatty acid and phospholipid metabolism // pseudoCAP // 13 // ---
PA1806_fabI_at	PA1806_fabI	9.65	7.19	5.5	0	0	fabI	NADH-dependent enoyl-ACP reductase		P. aeruginosa Genome Array	Pseudomonas aeruginosa	2014-10-06	Exemplar sequence	Pseudomonas Genome Database	PA1806 /GENE=fabI /DEF=NADH-dependent enoyl-ACP reductase /FUNCTION=Fatty acid and phospholipid metabolism	PA1806		gb|AE004091|AE004091:1961227-1962025 (-) // 100.0 //	NADH-dependent enoyl-ACP reductase					Q9ZFE4	EC:1.3.1.9										0006629 // lipid metabolic process // inferred from electronic annotation; 0006631 // fatty acid metabolic process // inferred from electronic annotation; 0006633 // fatty acid biosynthetic process // inferred from electronic annotation; 0030497 // fatty acid elongation // inferred from sequence or structural similarity; 0051289 // protein homotetramerization // inferred from sequence or structur…		0004318 // enoyl-[acyl-carrier-protein] reductase (NADH) activity // inferred from electronic annotation; 0004318 // enoyl-[acyl-carrier-protein] reductase (NADH) activity // inferred from sequence or structural similarity; 0016491 // oxidoreductase activity // inferred from electronic annotation; 0016631 // enoyl-[acyl-carrier-protein] reductase activity // inferred from direct assay	Fatty acid biosynthesis (path 1) // ---				This probe set was annotated using the Matching Probes based pipeline to a pseudoCAP identifier using 1 transcripts. // false // Matching Probes // A	PA1806(13)	PA1806 // product=NADH-dependent enoyl-ACP reductase; Class 1 gene=fabI function=Fatty acid and phospholipid metabolism // pseudoCAP // 13 // ---
PA3645_fabZ_at	PA3645_fabZ	7.7	8.84	-2.2	0	0	fabZ	(3R)-hydroxymyristoyl-[acyl carrier protein] dehydratase		P. aeruginosa Genome Array	Pseudomonas aeruginosa	2014-10-06	Exemplar sequence	Pseudomonas Genome Database	PA3645 /GENE=fabZ /DEF=(3R)-hydroxymyristoyl-[acyl carrier protein] dehydratase /FUNCTION=Cell wall / LPS / capsule; Fatty acid and phospholipid metabolism	PA3645		gb|AE004091|AE004091:4082957-4083398 (-) // 100.0 //	(3R)-hydroxymyristoyl-[acyl carrier protein] dehydratase					Q9HXY7	EC:4.2.1.-										0006629 // lipid metabolic process // inferred from electronic annotation; 0006633 // fatty acid biosynthetic process // inferred from electronic annotation; 0009245 // lipid A biosynthetic process // inferred from electronic annotation	0005737 // cytoplasm // inferred from electronic annotation	0016829 // lyase activity // inferred from electronic annotation; 0016836 // hydro-lyase activity // inferred from electronic annotation; 0019171 // 3-hydroxyacyl-[acyl-carrier-protein] dehydratase activity // inferred from electronic annotation; 0047451 // 3-hydroxyoctanoyl-[acyl-carrier-protein] dehydratase activity // inferred from electronic annotation	Lipopolysaccharide biosynthesis // ---				This probe set was annotated using the Matching Probes based pipeline to a pseudoCAP identifier using 1 transcripts. // false // Matching Probes // A	PA3645(13)	PA3645 // product=(3R)-hydroxymyristoyl-[acyl carrier protein] dehydratase; Class 2 gene=fabZ function=Cell wall / LPS / capsule ; Fatty acid and phospholipid metabolism // pseudoCAP // 13 // ---
PA3014_faoA_at	PA3014_faoA	9.13	5.61	11.46	0	0	faoA	fatty-acid oxidation complex alpha-subunit		P. aeruginosa Genome Array	Pseudomonas aeruginosa	2014-10-06	Exemplar sequence	Pseudomonas Genome Database	PA3014 /GENE=faoA /DEF=fatty-acid oxidation complex alpha-subunit /FUNCTION=Amino acid biosynthesis and metabolism; Fatty acid and phospholipid metabolism	PA3014		gb|AE004091|AE004091:3374459-3376607 (-) // 100.0 //	fatty-acid oxidation complex alpha-subunit					Q9HZJ2	EC:4.2.1.17										0006629 // lipid metabolic process // inferred from electronic annotation; 0006631 // fatty acid metabolic process // inferred from electronic annotation; 0006635 // fatty acid beta-oxidation // inferred from electronic annotation; 0008152 // metabolic process // inferred from electronic annotation; 0009062 // fatty acid catabolic process // inferred from electronic annotation; 0016042 // lipid c…	0036125 // fatty acid beta-oxidation multienzyme complex // inferred from electronic annotation	0003824 // catalytic activity // inferred from electronic annotation; 0003857 // 3-hydroxyacyl-CoA dehydrogenase activity // inferred from electronic annotation; 0004165 // dodecenoyl-CoA delta-isomerase activity // inferred from electronic annotation; 0004300 // enoyl-CoA hydratase activity // inferred from electronic annotation; 0008692 // 3-hydroxybutyryl-CoA epimerase activity // inferred fro…	Beta-Alanine metabolism // ---; Butanoate metabolism // ---; Fatty acid biosynthesis (path 2) // ---; Fatty acid metabolism // ---; Lysine degradation // ---; Propanoate metabolism // ---; Tryptophan metabolism // ---; Valine, leucine and isoleucine degradation // ---				This probe set was annotated using the Matching Probes based pipeline to a pseudoCAP identifier using 1 transcripts. // false // Matching Probes // A	PA3014(13)	PA3014 // product=fatty-acid oxidation complex alpha-subunit; Class 2 gene=faoA function=Amino acid biosynthesis and metabolism ; Fatty acid and phospholipid metabolism // pseudoCAP // 13 // ---
PA4811_fdnH_at	PA4811_fdnH	6.48	5.28	2.31	0	0	fdnH	nitrate-inducible formate dehydrogenase, beta subunit		P. aeruginosa Genome Array	Pseudomonas aeruginosa	2014-10-06	Exemplar sequence	Pseudomonas Genome Database	PA4811 /GENE=fdnH /DEF=nitrate-inducible formate dehydrogenase, beta subunit /FUNCTION=Energy metabolism	PA4811		gb|AE004091|AE004091:5397689-5398619 (-) // 100.0 //	nitrate-inducible formate dehydrogenase, beta subunit					Q9HUZ8	EC:1.2.1.2										0045333 // cellular respiration // inferred from electronic annotation	0016021 // integral component of membrane // inferred from electronic annotation	0008863 // formate dehydrogenase (NAD+) activity // inferred from electronic annotation; 0036397 // formate dehydrogenase (quinone) activity // inferred from direct assay; 0051536 // iron-sulfur cluster binding // inferred from electronic annotation	Glyoxylate and dicarboxylate metabolism // ---; Methane metabolism // ---				This probe set was annotated using the Matching Probes based pipeline to a pseudoCAP identifier using 1 transcripts. // false // Matching Probes // A	PA4811(13)	PA4811 // product=nitrate-inducible formate dehydrogenase, beta subunit; Class 2 gene=fdnH function=Energy metabolism // pseudoCAP // 13 // ---
PA3621_fdxA_at	PA3621_fdxA	8.17	5.65	5.71	0	0	fdxA	ferredoxin I		P. aeruginosa Genome Array	Pseudomonas aeruginosa	2014-10-06	Exemplar sequence	Pseudomonas Genome Database	PA3621 /GENE=fdxA /DEF=ferredoxin I /FUNCTION=Energy metabolism	PA3621		gb|AE004091|AE004091:4057158-4057482 (+) // 100.0 //	ferredoxin I					Q9HY07											0055114 // oxidation-reduction process // inferred from electronic annotation		0009055 // electron carrier activity // inferred from electronic annotation; 0046872 // metal ion binding // inferred from electronic annotation; 0051536 // iron-sulfur cluster binding // inferred from electronic annotation; 0051538 // 3 iron, 4 sulfur cluster binding // inferred from electronic annotation; 0051539 // 4 iron, 4 sulfur cluster binding // inferred from electronic annotation					This probe set was annotated using the Matching Probes based pipeline to a pseudoCAP identifier using 1 transcripts. // false // Matching Probes // A	PA3621(13)	PA3621 // product=ferredoxin I; Class 2 gene=fdxA function=Energy metabolism // pseudoCAP // 13 // ---
PA4160_fepD_at	PA4160_fepD	8.25	6.09	4.45	0	0	fepD	ferric enterobactin transport protein FepD		P. aeruginosa Genome Array	Pseudomonas aeruginosa	2014-10-06	Exemplar sequence	Pseudomonas Genome Database	PA4160 /GENE=fepD /DEF=ferric enterobactin transport protein FepD /FUNCTION=Membrane proteins; Transport of small molecules	PA4160		gb|AE004091|AE004091:4655367-4656390 (+) // 100.0 //	ferric enterobactin transport protein FepD					Q9HWM1											0006810 // transport // inferred from electronic annotation	0005886 // plasma membrane // inferred from electronic annotation; 0016020 // membrane // inferred from electronic annotation; 0016021 // integral component of membrane // inferred from electronic annotation	0005215 // transporter activity // inferred from electronic annotation					This probe set was annotated using the Matching Probes based pipeline to a pseudoCAP identifier using 1 transcripts. // false // Matching Probes // A	PA4160(13)	PA4160 // product=ferric enterobactin transport protein FepD; Class 2 gene=fepD function=Membrane proteins ; Transport of small molecules // pseudoCAP // 13 // ---
PA4161_fepG_at	PA4161_fepG	7.02	5.05	3.91	0	0	fepG	ferric enterobactin transport protein FepG		P. aeruginosa Genome Array	Pseudomonas aeruginosa	2014-10-06	Exemplar sequence	Pseudomonas Genome Database	PA4161 /GENE=fepG /DEF=ferric enterobactin transport protein FepG /FUNCTION=Membrane proteins; Transport of small molecules	PA4161		gb|AE004091|AE004091:4656386-4657418 (+) // 100.0 //	ferric enterobactin transport protein FepG					Q9HWM0											0006810 // transport // inferred from electronic annotation	0005886 // plasma membrane // inferred from electronic annotation; 0016020 // membrane // inferred from electronic annotation; 0016021 // integral component of membrane // inferred from electronic annotation	0005215 // transporter activity // inferred from electronic annotation					This probe set was annotated using the Matching Probes based pipeline to a pseudoCAP identifier using 1 transcripts. // false // Matching Probes // A	PA4161(13)	PA4161 // product=ferric enterobactin transport protein FepG; Class 2 gene=fepG function=Membrane proteins ; Transport of small molecules // pseudoCAP // 13 // ---
PA3746_ffh_at	PA3746_ffh	6.96	9.33	-5.18	0	0	ffh	signal recognition particle protein Ffh		P. aeruginosa Genome Array	Pseudomonas aeruginosa	2014-10-06	Exemplar sequence	Pseudomonas Genome Database	PA3746 /GENE=ffh /DEF=signal recognition particle protein Ffh /FUNCTION=Protein secretion/export apparatus	PA3746		gb|AE004091|AE004091:4197168-4198542 (-) // 100.0 //	signal recognition particle protein Ffh					Q9HXP8											0006184 // GTP catabolic process // inferred from electronic annotation; 0006612 // protein targeting to membrane // inferred from electronic annotation; 0006614 // SRP-dependent cotranslational protein targeting to membrane // inferred from electronic annotation; 0008152 // metabolic process // inferred from electronic annotation	0005737 // cytoplasm // inferred from electronic annotation; 0030529 // ribonucleoprotein complex // inferred from electronic annotation; 0048500 // signal recognition particle // inferred from electronic annotation	0000166 // nucleotide binding // inferred from electronic annotation; 0003723 // RNA binding // inferred from electronic annotation; 0003924 // GTPase activity // inferred from electronic annotation; 0005525 // GTP binding // inferred from electronic annotation; 0008312 // 7S RNA binding // inferred from electronic annotation; 0017111 // nucleoside-triphosphatase activity // inferred from electro…					This probe set was annotated using the Matching Probes based pipeline to a pseudoCAP identifier using 1 transcripts. // false // Matching Probes // A	PA3746(13)	PA3746 // product=signal recognition particle protein Ffh; Class 2 gene=ffh function=Protein secretion/export apparatus // pseudoCAP // 13 // ---
PA1530_at	PA1530	9.59	7.33	4.77	0	0	ffs	4.5S ribosomal RNA		P. aeruginosa Genome Array	Pseudomonas aeruginosa	2014-10-06	Exemplar sequence	Pseudomonas Genome Database	PA1530 /DEF=hypothetical protein /FUNCTION=Hypothetical, unclassified, unknown	PA1530		gb|AE004091|AE004091:1668455-1668833 (+) // 100.0 //	4.5S ribosomal RNA					Q9I3I3																		This probe set was annotated using the Matching Probes based pipeline to a pseudoCAP identifier using 1 transcripts. // false // Matching Probes // A	PA1530(13)	PA1530 // product=hypothetical protein; Class 4 gene= function=Hypothetical, unclassified, unknown // pseudoCAP // 13 // ---	PA1530.1 // pseudoCAP // 1 // Cross Hyb Matching Probes
PA2664_fhp_at	PA2664_fhp	5.76	7.41	-3.14	0	0	fhp	flavohemoprotein		P. aeruginosa Genome Array	Pseudomonas aeruginosa	2014-10-06	Exemplar sequence	Pseudomonas Genome Database	PA2664 /GENE=fhp /DEF=flavohemoprotein /FUNCTION=Energy metabolism	PA2664		gb|AE004091|AE004091:3012591-3013773 (-) // 100.0 //	flavohemoprotein					Q9I0H4											0006810 // transport // inferred from electronic annotation; 0009636 // response to toxic substance // inferred from electronic annotation; 0015671 // oxygen transport // inferred from electronic annotation; 0051409 // response to nitrosative stress // inferred from electronic annotation; 0055114 // oxidation-reduction process // inferred from electronic annotation		0005344 // oxygen transporter activity // inferred from electronic annotation; 0005506 // iron ion binding // inferred from electronic annotation; 0008941 // nitric oxide dioxygenase activity // inferred from electronic annotation; 0016491 // oxidoreductase activity // inferred from electronic annotation; 0019825 // oxygen binding // inferred from electronic annotation; 0020037 // heme binding //…					This probe set was annotated using the Matching Probes based pipeline to a pseudoCAP identifier using 1 transcripts. // false // Matching Probes // A	PA2664(13)	PA2664 // product=flavohemoprotein; Class 2 gene=fhp function=Energy metabolism // pseudoCAP // 13 // ---
PA4549_fimT_at	PA4549_fimT	9.33	8.28	2.07	0	0	fimT	type 4 fimbrial biogenesis protein FimT		P. aeruginosa Genome Array	Pseudomonas aeruginosa	2014-10-06	Exemplar sequence	Pseudomonas Genome Database	PA4549 /GENE=fimT /DEF=type 4 fimbrial biogenesis protein FimT /FUNCTION=Motility & Attachment	PA4549		gb|AE004091|AE004091:5097596-5098106 (+) // 100.0 //	type 4 fimbrial biogenesis protein FimT					Q9HVN0											0015628 // protein secretion by the type II secretion system // inferred from electronic annotation; 0043683 // type IV pilus biogenesis // inferred from direct assay	0015627 // type II protein secretion system complex // inferred from electronic annotation	0008565 // protein transporter activity // inferred from electronic annotation	Pilin biosynthesis // ---				This probe set was annotated using the Matching Probes based pipeline to a pseudoCAP identifier using 1 transcripts. // false // Matching Probes // A	PA4549(13)	PA4549 // product=type 4 fimbrial biogenesis protein FimT; Class 1 gene=fimT function=Motility & Attachment // pseudoCAP // 13 // ---
PA1097_fleQ_at	PA1097_fleQ	9.9	8.62	2.43	0	0	fleQ	transcriptional regulator FleQ		P. aeruginosa Genome Array	Pseudomonas aeruginosa	2014-10-06	Exemplar sequence	Pseudomonas Genome Database	PA1097 /GENE=fleQ /DEF=transcriptional regulator FleQ /FUNCTION=Motility & Attachment; Transcriptional regulators	PA1097		gb|AE004091|AE004091:1187587-1189060 (+) // 100.0 //	transcriptional regulator FleQ					G3XCV0											0006351 // transcription, DNA-templated // inferred from direct assay; 0006351 // transcription, DNA-templated // inferred from electronic annotation; 0006355 // regulation of transcription, DNA-templated // inferred from direct assay; 0006355 // regulation of transcription, DNA-templated // inferred from electronic annotation; 0045785 // positive regulation of cell adhesion // inferred from muta…		0000166 // nucleotide binding // inferred from electronic annotation; 0003677 // DNA binding // inferred from electronic annotation; 0005524 // ATP binding // inferred from electronic annotation; 0008134 // transcription factor binding // inferred from electronic annotation; 0017111 // nucleoside-triphosphatase activity // inferred from electronic annotation; 0043565 // sequence-specific DNA bind…					This probe set was annotated using the Matching Probes based pipeline to a pseudoCAP identifier using 1 transcripts. // false // Matching Probes // A	PA1097(13)	PA1097 // product=transcriptional regulator FleQ; Class 1 gene=fleQ function=Motility & Attachment ; Transcriptional regulators // pseudoCAP // 13 // ---
PA1081_flgF_at	PA1081_flgF	8.17	6.7	2.77	0	0	flgF	flagellar basal-body rod protein FlgF		P. aeruginosa Genome Array	Pseudomonas aeruginosa	2014-10-06	Exemplar sequence	Pseudomonas Genome Database	PA1081 /GENE=flgF /DEF=flagellar basal-body rod protein FlgF /FUNCTION=Motility & Attachment; Cell wall / LPS / capsule	PA1081		gb|AE004091|AE004091:1167488-1168238 (+) // 100.0 //	flagellar basal-body rod protein FlgF					Q9I4P8											0006928 // cellular component movement // inferred from electronic annotation; 0044781 // bacterial-type flagellum organization // inferred from electronic annotation; 0071973 // bacterial-type flagellum-dependent cell motility // inferred from electronic annotation	0009288 // bacterial-type flagellum // inferred from electronic annotation		Flagella assembly // ---				This probe set was annotated using the Matching Probes based pipeline to a pseudoCAP identifier using 1 transcripts. // false // Matching Probes // A	PA1081(13)	PA1081 // product=flagellar basal-body rod protein FlgF; Class 2 gene=flgF function=Cell wall / LPS / capsule ; Motility & Attachment // pseudoCAP // 13 // ---
PA1082_flgG_at	PA1082_flgG	6.83	5.05	3.44	0	0	flgG	flagellar basal-body rod protein FlgG		P. aeruginosa Genome Array	Pseudomonas aeruginosa	2014-10-06	Exemplar sequence	Pseudomonas Genome Database	PA1082 /GENE=flgG /DEF=flagellar basal-body rod protein FlgG /FUNCTION=Motility & Attachment; Cell wall / LPS / capsule	PA1082		gb|AE004091|AE004091:1168284-1169070 (+) // 100.0 //	flagellar basal-body rod protein FlgG					Q9I4P7											0006928 // cellular component movement // inferred from electronic annotation; 0044781 // bacterial-type flagellum organization // inferred from electronic annotation; 0071973 // bacterial-type flagellum-dependent cell motility // inferred from electronic annotation	0009426 // bacterial-type flagellum basal body, distal rod // inferred from electronic annotation		Flagella assembly // ---				This probe set was annotated using the Matching Probes based pipeline to a pseudoCAP identifier using 1 transcripts. // false // Matching Probes // A	PA1082(13)	PA1082 // product=flagellar basal-body rod protein FlgG; Class 2 gene=flgG function=Cell wall / LPS / capsule ; Motility & Attachment // pseudoCAP // 13 // ---
PA1086_flgK_at	PA1086_flgK	9.05	8	2.06	0	0	flgK	flagellar hook-associated protein 1 FlgK		P. aeruginosa Genome Array	Pseudomonas aeruginosa	2014-10-06	Exemplar sequence	Pseudomonas Genome Database	PA1086 /GENE=flgK /DEF=flagellar hook-associated protein 1 FlgK /FUNCTION=Motility & Attachment; Cell wall / LPS / capsule	PA1086		gb|AE004091|AE004091:1172163-1174215 (+) // 100.0 //	flagellar hook-associated protein 1 FlgK					Q9I4P3											0044780 // bacterial-type flagellum assembly // inferred from electronic annotation	0009424 // bacterial-type flagellum hook // inferred from electronic annotation	0005198 // structural molecule activity // inferred from electronic annotation	Flagella assembly // ---				This probe set was annotated using the Matching Probes based pipeline to a pseudoCAP identifier using 1 transcripts. // false // Matching Probes // A	PA1086(13)	PA1086 // product=flagellar hook-associated protein 1 FlgK; Class 2 gene=flgK function=Cell wall / LPS / capsule ; Motility & Attachment // pseudoCAP // 13 // ---
PA1104_fliI_at	PA1104_fliI	9.72	8.21	2.85	0	0	fliI	flagellum-specific ATP synthase FliI		P. aeruginosa Genome Array	Pseudomonas aeruginosa	2014-10-06	Exemplar sequence	Pseudomonas Genome Database	PA1104 /GENE=fliI /DEF=flagellum-specific ATP synthase FliI /FUNCTION=Motility & Attachment; Energy metabolism	PA1104		gb|AE004091|AE004091:1196021-1197377 (+) // 100.0 //	flagellum-specific ATP synthase FliI					Q9I4N1	EC:3.6.1.34										0006200 // ATP catabolic process // inferred from electronic annotation; 0006754 // ATP biosynthetic process // inferred from electronic annotation; 0006810 // transport // inferred from electronic annotation; 0006811 // ion transport // inferred from electronic annotation; 0009058 // biosynthetic process // inferred from electronic annotation; 0015031 // protein transport // inferred from electr…	0005737 // cytoplasm // inferred from electronic annotation; 0030257 // type III protein secretion system complex // inferred from electronic annotation	0000166 // nucleotide binding // inferred from electronic annotation; 0005524 // ATP binding // inferred from electronic annotation; 0016787 // hydrolase activity // inferred from electronic annotation; 0016887 // ATPase activity // inferred from electronic annotation; 0017111 // nucleoside-triphosphatase activity // inferred from electronic annotation	Flagella assembly // ---; Oxidative phosphorylation // ---				This probe set was annotated using the Matching Probes based pipeline to a pseudoCAP identifier using 1 transcripts. // false // Matching Probes // A	PA1104(13)	PA1104 // product=flagellum-specific ATP synthase FliI; Class 2 gene=fliI function=Energy metabolism ; Motility & Attachment // pseudoCAP // 13 // ---
PA1105_fliJ_at	PA1105_fliJ	6.77	9.14	-5.19	0	0	fliJ	flagellar protein FliJ		P. aeruginosa Genome Array	Pseudomonas aeruginosa	2014-10-06	Exemplar sequence	Pseudomonas Genome Database	PA1105 /GENE=fliJ /DEF=flagellar protein FliJ /FUNCTION=Motility & Attachment; Cell wall / LPS / capsule	PA1105		gb|AE004091|AE004091:1197390-1197834 (+) // 100.0 //	flagellar protein FliJ					Q9I4N0											0006935 // chemotaxis // inferred from electronic annotation; 0008152 // metabolic process // inferred from electronic annotation; 0071973 // bacterial-type flagellum-dependent cell motility // inferred from electronic annotation	0009288 // bacterial-type flagellum // inferred from electronic annotation; 0016020 // membrane // inferred from electronic annotation	0003774 // motor activity // inferred from electronic annotation	Flagella assembly // ---				This probe set was annotated using the Matching Probes based pipeline to a pseudoCAP identifier using 1 transcripts. // false // Matching Probes // A	PA1105(13)	PA1105 // product=flagellar protein FliJ; Class 2 gene=fliJ function=Cell wall / LPS / capsule ; Motility & Attachment // pseudoCAP // 13 // ---
PA3013_foaB_at	PA3013_foaB	7.47	5.76	3.27	0	0	foaB	fatty-acid oxidation complex beta-subunit		P. aeruginosa Genome Array	Pseudomonas aeruginosa	2014-10-06	Exemplar sequence	Pseudomonas Genome Database	PA3013 /GENE=foaB /DEF=fatty-acid oxidation complex beta-subunit /FUNCTION=Amino acid biosynthesis and metabolism; Fatty acid and phospholipid metabolism	PA3013		gb|AE004091|AE004091:3373253-3374429 (-) // 100.0 //	fatty-acid oxidation complex beta-subunit					Q9HZJ3	EC:2.3.1.16										0006629 // lipid metabolic process // inferred from electronic annotation; 0006631 // fatty acid metabolic process // inferred from electronic annotation; 0006635 // fatty acid beta-oxidation // inferred from electronic annotation; 0008152 // metabolic process // inferred from electronic annotation; 0016042 // lipid catabolic process // inferred from electronic annotation	0005737 // cytoplasm // inferred from electronic annotation	0003824 // catalytic activity // inferred from electronic annotation; 0003988 // acetyl-CoA C-acyltransferase activity // inferred from electronic annotation; 0016740 // transferase activity // inferred from electronic annotation; 0016746 // transferase activity, transferring acyl groups // inferred from electronic annotation; 0016747 // transferase activity, transferring acyl groups other than a…	Bile acid biosynthesis // ---; Fatty acid biosynthesis (path 2) // ---; Fatty acid metabolism // ---; Phenylalanine metabolism // ---; Valine, leucine and isoleucine degradation // ---				This probe set was annotated using the Matching Probes based pipeline to a pseudoCAP identifier using 1 transcripts. // false // Matching Probes // A	PA3013(13)	PA3013 // product=fatty-acid oxidation complex beta-subunit; Class 2 gene=foaB function=Amino acid biosynthesis and metabolism ; Fatty acid and phospholipid metabolism // pseudoCAP // 13 // ---
PA0350_folA_at	PA0350_folA	7.61	9.11	-2.82	0	0	folA	dihydrofolate reductase		P. aeruginosa Genome Array	Pseudomonas aeruginosa	2014-10-06	Exemplar sequence	Pseudomonas Genome Database	PA0350 /GENE=folA /DEF=dihydrofolate reductase /FUNCTION=Biosynthesis of cofactors, prosthetic groups and carriers	PA0350		gb|AE004091|AE004091:393308-393815 (+) // 100.0 //	dihydrofolate reductase					Q9I6E3	EC:1.5.1.3										0006545 // glycine biosynthetic process // inferred from electronic annotation; 0006730 // one-carbon metabolic process // inferred from electronic annotation; 0009165 // nucleotide biosynthetic process // inferred from electronic annotation; 0046654 // tetrahydrofolate biosynthetic process // inferred from electronic annotation; 0055114 // oxidation-reduction process // inferred from electronic …		0004146 // dihydrofolate reductase activity // inferred from electronic annotation; 0016491 // oxidoreductase activity // inferred from electronic annotation; 0050661 // NADP binding // inferred from electronic annotation	Folate biosynthesis // ---; One carbon pool by folate // ---				This probe set was annotated using the Matching Probes based pipeline to a pseudoCAP identifier using 1 transcripts. // false // Matching Probes // A	PA0350(13)	PA0350 // product=dihydrofolate reductase; Class 2 gene=folA function=Biosynthesis of cofactors, prosthetic groups and carriers // pseudoCAP // 13 // ---
PA0582_folB_at	PA0582_folB	5.54	7.8	-4.78	0	0	folB	dihydroneopterin aldolase		P. aeruginosa Genome Array	Pseudomonas aeruginosa	2014-10-06	Exemplar sequence	Pseudomonas Genome Database	PA0582 /GENE=folB /DEF=dihydroneopterin aldolase /FUNCTION=Biosynthesis of cofactors, prosthetic groups and carriers	PA0582		gb|AE004091|AE004091:641073-641427 (+) // 100.0 //	dihydroneopterin aldolase					Q9I5V5											0006760 // folic acid-containing compound metabolic process // inferred from electronic annotation		0004150 // dihydroneopterin aldolase activity // inferred from electronic annotation					This probe set was annotated using the Matching Probes based pipeline to a pseudoCAP identifier using 1 transcripts. // false // Matching Probes // A	PA0582(13)	PA0582 // product=dihydroneopterin aldolase; Class 2 gene=folB function=Biosynthesis of cofactors, prosthetic groups and carriers // pseudoCAP // 13 // ---
PA1796_folD_at	PA1796_folD	6.8	8.21	-2.67	0	0	folD	5,10-methylene-tetrahydrofolate dehydrogenase / cyclohydrolase		P. aeruginosa Genome Array	Pseudomonas aeruginosa	2014-10-06	Exemplar sequence	Pseudomonas Genome Database	PA1796 /GENE=folD /DEF=5,10-methylene-tetrahydrofolate dehydrogenase / cyclohydrolase /FUNCTION=Nucleotide biosynthesis and metabolism; Biosynthesis of cofactors, prosthetic groups and carriers; Translation, post-translational modification, degradation	PA1796		gb|AE004091|AE004091:1946187-1947042 (-) // 100.0 //	5,10-methylene-tetrahydrofolate dehydrogenase / cyclohydrolase					Q9I2U6	EC:1.5.1.5										0000105 // histidine biosynthetic process // inferred from electronic annotation; 0006164 // purine nucleotide biosynthetic process // inferred from electronic annotation; 0006730 // one-carbon metabolic process // inferred from electronic annotation; 0008152 // metabolic process // inferred from electronic annotation; 0008652 // cellular amino acid biosynthetic process // inferred from electroni…		0003824 // catalytic activity // inferred from electronic annotation; 0004477 // methenyltetrahydrofolate cyclohydrolase activity // inferred from electronic annotation; 0004488 // methylenetetrahydrofolate dehydrogenase (NADP+) activity // inferred from electronic annotation; 0016491 // oxidoreductase activity // inferred from electronic annotation; 0016787 // hydrolase activity // inferred from…	Glyoxylate and dicarboxylate metabolism // ---; One carbon pool by folate // ---				This probe set was annotated using the Matching Probes based pipeline to a pseudoCAP identifier using 1 transcripts. // false // Matching Probes // A	PA1796(13)	PA1796 // product=5,10-methylene-tetrahydrofolate dehydrogenase / cyclohydrolase; Class 2 gene=folD function=Translation, post-translational modification, degradation ; Nucleotide biosynthesis and metabolism ; Biosynthesis of cofactors, prosthetic groups and carriers // pseudoCAP // 13 // ---
PA1674_folE2_at	PA1674_folE2	7.24	4.96	4.87	0	0	folE2	GTP cyclohydrolase I precursor		P. aeruginosa Genome Array	Pseudomonas aeruginosa	2014-10-06	Exemplar sequence	Pseudomonas Genome Database	PA1674 /GENE=folE2 /DEF=GTP cyclohydrolase I precursor /FUNCTION=Biosynthesis of cofactors, prosthetic groups and carriers	PA1674		gb|AE004091|AE004091:1825495-1826041 (-) // 100.0 //	GTP cyclohydrolase I precursor					Q9I351	EC:3.5.4.16										0006730 // one-carbon metabolic process // inferred from electronic annotation; 0035998 // 7,8-dihydroneopterin 3'-triphosphate biosynthetic process // inferred from electronic annotation; 0046654 // tetrahydrofolate biosynthetic process // inferred from electronic annotation	0005737 // cytoplasm // inferred from electronic annotation	0000166 // nucleotide binding // inferred from electronic annotation; 0003934 // GTP cyclohydrolase I activity // inferred from electronic annotation; 0005525 // GTP binding // inferred from electronic annotation; 0008270 // zinc ion binding // inferred from electronic annotation; 0016787 // hydrolase activity // inferred from electronic annotation	Folate biosynthesis // ---				This probe set was annotated using the Matching Probes based pipeline to a pseudoCAP identifier using 1 transcripts. // false // Matching Probes // A	PA1674(13)	PA1674 // product=GTP cyclohydrolase I precursor; Class 2 gene=folE2 function=Biosynthesis of cofactors, prosthetic groups and carriers // pseudoCAP // 13 // ---
PA3653_frr_at	PA3653_frr	9.42	5.85	11.89	0	0	frr	ribosome recycling factor		P. aeruginosa Genome Array	Pseudomonas aeruginosa	2014-10-06	Exemplar sequence	Pseudomonas Genome Database	PA3653 /GENE=frr /DEF=ribosome recycling factor /FUNCTION=Biosynthesis of cofactors, prosthetic groups and carriers; Cell wall / LPS / capsule	PA3653		gb|AE004091|AE004091:4091670-4092228 (-) // 100.0 //	ribosome recycling factor					O82853											0006412 // translation // inferred from direct assay; 0006412 // translation // inferred from electronic annotation; 0006415 // translational termination // inferred from electronic annotation	0005737 // cytoplasm // inferred from electronic annotation						This probe set was annotated using the Matching Probes based pipeline to a pseudoCAP identifier using 1 transcripts. // false // Matching Probes // A	PA3653(13)	PA3653 // product=ribosome recycling factor; Class 1 gene=frr function=Translation, post-translational modification, degradation // pseudoCAP // 13 // ---
PA3560_fruA_at	PA3560_fruA	6.12	7.29	-2.24	0	0	fruA	phosphotransferase system, fructose-specific IIBC component		P. aeruginosa Genome Array	Pseudomonas aeruginosa	2014-10-06	Exemplar sequence	Pseudomonas Genome Database	PA3560 /GENE=fruA /DEF=phosphotransferase system, fructose-specific IIBC component /FUNCTION=Carbon compound catabolism; Transport of small molecules	PA3560		gb|AE004091|AE004091:3988837-3990595 (-) // 100.0 //	phosphotransferase system, fructose-specific IIBC component					Q9HY57	EC:2.7.1.69										0006810 // transport // inferred from electronic annotation; 0008152 // metabolic process // inferred from electronic annotation; 0008643 // carbohydrate transport // inferred from electronic annotation; 0009401 // phosphoenolpyruvate-dependent sugar phosphotransferase system // inferred from electronic annotation; 0015755 // fructose transport // inferred from electronic annotation; 0015992 // p…	0005886 // plasma membrane // inferred from electronic annotation; 0016020 // membrane // inferred from electronic annotation; 0016021 // integral component of membrane // inferred from electronic annotation	0005351 // sugar:proton symporter activity // inferred from electronic annotation; 0008982 // protein-N(PI)-phosphohistidine-sugar phosphotransferase activity // inferred from electronic annotation; 0016740 // transferase activity // inferred from electronic annotation; 0022877 // protein-N(PI)-phosphohistidine-fructose phosphotransferase system transporter activity // inferred from electronic an…	Fructose and mannose metabolism // ---				This probe set was annotated using the Matching Probes based pipeline to a pseudoCAP identifier using 1 transcripts. // false // Matching Probes // A	PA3560(13)	PA3560 // product=phosphotransferase system transporter fructose-specific IIBC component, FruA; Class 1 gene=fruA function=Carbon compound catabolism ; Transport of small molecules // pseudoCAP // 13 // ---
PA4418_ftsI_at	PA4418_ftsI	6.92	9.27	-5.09	0	0	ftsI	penicillin-binding protein 3		P. aeruginosa Genome Array	Pseudomonas aeruginosa	2014-10-06	Exemplar sequence	Pseudomonas Genome Database	PA4418 /GENE=ftsI /DEF=penicillin-binding protein 3 /FUNCTION=Cell division; Cell wall / LPS / capsule	PA4418		gb|AE004091|AE004091:4952603-4954343 (-) // 100.0 //	penicillin-binding protein 3					Q51504; G3XD46													0008658 // penicillin binding // inferred from electronic annotation	Peptideglycan biosynthesis // ---				This probe set was annotated using the Matching Probes based pipeline to a pseudoCAP identifier using 1 transcripts. // false // Matching Probes // A	PA4418(13)	PA4418 // product=penicillin-binding protein 3; Class 1 gene=ftsI function=Cell division ; Cell wall / LPS / capsule // pseudoCAP // 13 // ---
PA4407_ftsZ_at	PA4407_ftsZ	9.48	7.84	3.11	0	0	ftsZ	cell division protein FtsZ		P. aeruginosa Genome Array	Pseudomonas aeruginosa	2014-10-06	Exemplar sequence	Pseudomonas Genome Database	PA4407 /GENE=ftsZ /DEF=cell division protein FtsZ /FUNCTION=Cell division	PA4407			cell division protein FtsZ					P47204											0000917 // barrier septum assembly // inferred from electronic annotation; 0006184 // GTP catabolic process // inferred from electronic annotation; 0007049 // cell cycle // inferred from electronic annotation; 0043093 // cytokinesis by binary fission // inferred from electronic annotation; 0051258 // protein polymerization // inferred from electronic annotation; 0051301 // cell division // inferr…	0005737 // cytoplasm // inferred from electronic annotation; 0032153 // cell division site // inferred from electronic annotation; 0043234 // protein complex // inferred from electronic annotation	0000166 // nucleotide binding // inferred from electronic annotation; 0003924 // GTPase activity // inferred from electronic annotation; 0005525 // GTP binding // inferred from electronic annotation					This probe set was annotated using the Design Representative Id based pipeline to a Pseudomonas Genome Database identifier using 1 transcripts. // false // Design Representative Id // R	PA4407	PA4407 // Pseudomonas aeruginosa /REF=PA4407 /GENE=ftsZ /DEF=cell division protein FtsZ /FUNCTION=Cell division /LEN=1185 (_st, _at represent sense- and antisense-target detecting probe sets respectively) // pa // --- // ---; PA4407 // PA4407 /GENE=ftsZ /DEF=cell division protein FtsZ /FUNCTION=Cell division // pa // --- // ---
PA0854_fumC2_at	PA0854_fumC2	10.31	8.94	2.59	0	0	fumC2	fumarate hydratase		P. aeruginosa Genome Array	Pseudomonas aeruginosa	2014-10-06	Exemplar sequence	Pseudomonas Genome Database	PA0854 /GENE=fumC2 /DEF=fumarate hydratase /FUNCTION=Carbon compound catabolism; Energy metabolism	PA0854		gb|AE004091|AE004091:932718-934113 (-) // 100.0 //	fumarate hydratase					Q9I587	EC:4.2.1.2										0006099 // tricarboxylic acid cycle // inferred from electronic annotation; 0006106 // fumarate metabolic process // inferred from electronic annotation; 0008152 // metabolic process // inferred from electronic annotation	0005737 // cytoplasm // inferred from electronic annotation; 0045239 // tricarboxylic acid cycle enzyme complex // inferred from electronic annotation	0003824 // catalytic activity // inferred from electronic annotation; 0004333 // fumarate hydratase activity // inferred from electronic annotation; 0016829 // lyase activity // inferred from electronic annotation	Citrate cycle (TCA cycle) // ---				This probe set was annotated using the Matching Probes based pipeline to a pseudoCAP identifier using 1 transcripts. // false // Matching Probes // A	PA0854(13)	PA0854 // product=fumarate hydratase; Class 2 gene=fumC2 function=Energy metabolism ; Carbon compound catabolism // pseudoCAP // 13 // ---
PA4483_gatA_at	PA4483_gatA	8.39	9.56	-2.26	0	0	gatA	Glu-tRNA(Gln) amidotransferase subunit A		P. aeruginosa Genome Array	Pseudomonas aeruginosa	2014-10-06	Exemplar sequence	Pseudomonas Genome Database	PA4483 /GENE=gatA /DEF=Glu-tRNA(Gln) amidotransferase subunit A /FUNCTION=Translation, post-translational modification, degradation	PA4483		gb|AE004091|AE004091:5013973-5015428 (+) // 100.0 //	Glu-tRNA(Gln) amidotransferase subunit A					Q9HVT8	EC:3.5.1.4										0006412 // translation // inferred from electronic annotation		0000166 // nucleotide binding // inferred from electronic annotation; 0005524 // ATP binding // inferred from electronic annotation; 0016874 // ligase activity // inferred from electronic annotation; 0016884 // carbon-nitrogen ligase activity, with glutamine as amido-N-donor // inferred from electronic annotation; 0050567 // glutaminyl-tRNA synthase (glutamine-hydrolyzing) activity // inferred fr…					This probe set was annotated using the Matching Probes based pipeline to a pseudoCAP identifier using 1 transcripts. // false // Matching Probes // A	PA4483(13)	PA4483 // product=Glu-tRNA(Gln) amidotransferase subunit A; Class 2 gene=gatA function=Translation, post-translational modification, degradation // pseudoCAP // 13 // ---
PA2153_glgB_at	PA2153_glgB	7.83	9.08	-2.38	0	0	glgB	1,4-alpha-glucan branching enzyme		P. aeruginosa Genome Array	Pseudomonas aeruginosa	2014-10-06	Exemplar sequence	Pseudomonas Genome Database	PA2153 /GENE=glgB /DEF=1,4-alpha-glucan branching enzyme /FUNCTION=Energy metabolism	PA2153		gb|AE004091|AE004091:2371410-2373609 (+) // 100.0 //	1,4-alpha-glucan branching enzyme					Q9I1W2	EC:2.4.1.18										0005975 // carbohydrate metabolic process // inferred from electronic annotation; 0005977 // glycogen metabolic process // inferred from electronic annotation; 0005978 // glycogen biosynthetic process // inferred from electronic annotation		0003824 // catalytic activity // inferred from electronic annotation; 0003844 // 1,4-alpha-glucan branching enzyme activity // inferred from electronic annotation; 0004553 // hydrolase activity, hydrolyzing O-glycosyl compounds // inferred from electronic annotation; 0016740 // transferase activity // inferred from electronic annotation; 0016757 // transferase activity, transferring glycosyl grou…	Starch and sucrose metabolism // ---				This probe set was annotated using the Matching Probes based pipeline to a pseudoCAP identifier using 1 transcripts. // false // Matching Probes // A	PA2153(13)	PA2153 // product=1,4-alpha-glucan branching enzyme; Class 2 gene=glgB function=Energy metabolism // pseudoCAP // 13 // ---
PA1794_glnS_at	PA1794_glnS	9.14	8.13	2.02	0	0	glnS	glutaminyl-tRNA synthetase		P. aeruginosa Genome Array	Pseudomonas aeruginosa	2014-10-06	Exemplar sequence	Pseudomonas Genome Database	PA1794 /GENE=glnS /DEF=glutaminyl-tRNA synthetase /FUNCTION=Amino acid biosynthesis and metabolism	PA1794		gb|AE004091|AE004091:1943067-1944738 (+) // 100.0 //	glutaminyl-tRNA synthetase					Q9I2U8											0006412 // translation // inferred from electronic annotation; 0006418 // tRNA aminoacylation for protein translation // inferred from electronic annotation; 0006424 // glutamyl-tRNA aminoacylation // inferred from electronic annotation; 0006425 // glutaminyl-tRNA aminoacylation // inferred from electronic annotation; 0043039 // tRNA aminoacylation // inferred from electronic annotation	0005737 // cytoplasm // inferred from electronic annotation	0000166 // nucleotide binding // inferred from electronic annotation; 0004812 // aminoacyl-tRNA ligase activity // inferred from electronic annotation; 0004819 // glutamine-tRNA ligase activity // inferred from electronic annotation; 0005524 // ATP binding // inferred from electronic annotation; 0016874 // ligase activity // inferred from electronic annotation; 0016876 // ligase activity, forming…	Aminoacyl-tRNA biosynthesis // ---; Glutamate metabolism // ---				This probe set was annotated using the Matching Probes based pipeline to a pseudoCAP identifier using 1 transcripts. // false // Matching Probes // A	PA1794(13)	PA1794 // product=glutaminyl-tRNA synthetase; Class 2 gene=glnS function=Amino acid biosynthesis and metabolism ; Translation, post-translational modification, degradation // pseudoCAP // 13 // ---
PA0710_gloA2_at	PA0710_gloA2	9.18	8.13	2.07	0	0	gloA2	lactoylglutathione lyase		P. aeruginosa Genome Array	Pseudomonas aeruginosa	2014-10-06	Exemplar sequence	Pseudomonas Genome Database	PA0710 /GENE=gloA2 /DEF=lactoylglutathione lyase /FUNCTION=Central intermediary metabolism	PA0710		gb|AE004091|AE004091:782570-782966 (+) // 100.0 //	lactoylglutathione lyase					Q9I5L8	EC:4.4.1.5										0008152 // metabolic process // inferred from electronic annotation		0004462 // lactoylglutathione lyase activity // inferred from electronic annotation; 0016829 // lyase activity // inferred from electronic annotation; 0046872 // metal ion binding // inferred from electronic annotation	Pyruvate metabolism // ---				This probe set was annotated using the Matching Probes based pipeline to a pseudoCAP identifier using 1 transcripts. // false // Matching Probes // A	PA0710(13)	PA0710 // product=lactoylglutathione lyase; Class 1 gene=gloA2 function=Central intermediary metabolism // pseudoCAP // 13 // ---
PA5111_gloA3_at	PA5111_gloA3	7.46	9.71	-4.74	0	0	gloA3	lactoylglutathione lyase		P. aeruginosa Genome Array	Pseudomonas aeruginosa	2014-10-06	Exemplar sequence	Pseudomonas Genome Database	PA5111 /GENE=gloA3 /DEF=lactoylglutathione lyase /FUNCTION=Central intermediary metabolism	PA5111		gb|AE004091|AE004091:5753613-5754144 (-) // 100.0 //	lactoylglutathione lyase					Q9HU72	EC:4.4.1.5										0019243 // methylglyoxal catabolic process to D-lactate // inferred from direct assay		0004462 // lactoylglutathione lyase activity // inferred from direct assay; 0004462 // lactoylglutathione lyase activity // inferred from electronic annotation; 0008270 // zinc ion binding // inferred from direct assay; 0016829 // lyase activity // inferred from electronic annotation; 0046872 // metal ion binding // inferred from electronic annotation	Pyruvate metabolism // ---				This probe set was annotated using the Matching Probes based pipeline to a pseudoCAP identifier using 1 transcripts. // false // Matching Probes // A	PA5111(13)	PA5111 // product=lactoylglutathione lyase; Class 1 gene=gloA3 function=Central intermediary metabolism // pseudoCAP // 13 // ---
PA3584_glpD_at	PA3584_glpD	8.44	9.69	-2.39	0	0	glpD	glycerol-3-phosphate dehydrogenase		P. aeruginosa Genome Array	Pseudomonas aeruginosa	2014-10-06	Exemplar sequence	Pseudomonas Genome Database	PA3584 /GENE=glpD /DEF=glycerol-3-phosphate dehydrogenase /FUNCTION=Central intermediary metabolism; Energy metabolism	PA3584		gb|AE004091|AE004091:4016440-4017979 (+) // 100.0 //	glycerol-3-phosphate dehydrogenase					P52111	EC:1.1.99.5										0006071 // glycerol metabolic process // inferred from electronic annotation; 0006072 // glycerol-3-phosphate metabolic process // inferred from electronic annotation; 0055114 // oxidation-reduction process // inferred from electronic annotation	0005737 // cytoplasm // inferred from electronic annotation; 0009331 // glycerol-3-phosphate dehydrogenase complex // inferred from electronic annotation	0004368 // glycerol-3-phosphate dehydrogenase activity // inferred from electronic annotation; 0016491 // oxidoreductase activity // inferred from electronic annotation; 0052590 // sn-glycerol-3-phosphate:ubiquinone oxidoreductase activity // inferred from electronic annotation; 0052591 // sn-glycerol-3-phosphate:ubiquinone-8 oxidoreductase activity // inferred from electronic annotation	Glycerolipid metabolism // ---				This probe set was annotated using the Matching Probes based pipeline to a pseudoCAP identifier using 1 transcripts. // false // Matching Probes // A	PA3584(13)	PA3584 // product=glycerol-3-phosphate dehydrogenase; Class 1 gene=glpD function=Central intermediary metabolism ; Energy metabolism // pseudoCAP // 13 // ---
PA3581_glpF_at	PA3581_glpF	8.31	9.56	-2.38	0	0	glpF	glycerol uptake facilitator protein		P. aeruginosa Genome Array	Pseudomonas aeruginosa	2014-10-06	Exemplar sequence	Pseudomonas Genome Database	PA3581 /GENE=glpF /DEF=glycerol uptake facilitator protein /FUNCTION=Transport of small molecules	PA3581		gb|AE004091|AE004091:4012805-4013645 (+) // 100.0 //	glycerol uptake facilitator protein					Q51389											0006071 // glycerol metabolic process // inferred from electronic annotation; 0006810 // transport // inferred from electronic annotation	0005886 // plasma membrane // inferred from electronic annotation; 0016020 // membrane // inferred from electronic annotation; 0016021 // integral component of membrane // inferred from electronic annotation	0005215 // transporter activity // inferred from electronic annotation					This probe set was annotated using the Matching Probes based pipeline to a pseudoCAP identifier using 1 transcripts. // false // Matching Probes // A	PA3581(13)	PA3581 // product=glycerol uptake facilitator protein; Class 1 gene=glpF function=Transport of small molecules // pseudoCAP // 13 // ---
PA3585_glpM_at	PA3585_glpM	6.25	7.34	-2.12	0	0	glpM	membrane protein GlpM		P. aeruginosa Genome Array	Pseudomonas aeruginosa	2014-10-06	Exemplar sequence	Pseudomonas Genome Database	PA3585 /GENE=glpM /DEF=membrane protein GlpM /FUNCTION=Membrane proteins	PA3585		gb|AE004091|AE004091:4018111-4018441 (+) // 100.0 //	membrane protein GlpM					P52112											0042121 // alginic acid biosynthetic process // inferred from electronic annotation	0005886 // plasma membrane // inferred from electronic annotation; 0016020 // membrane // inferred from electronic annotation; 0016021 // integral component of membrane // inferred from electronic annotation						This probe set was annotated using the Matching Probes based pipeline to a pseudoCAP identifier using 1 transcripts. // false // Matching Probes // A	PA3585(13)	PA3585 // product=membrane protein GlpM; Class 1 gene=glpM function=Membrane proteins ; Transport of small molecules // pseudoCAP // 13 // ---
PA1580_gltA_at	PA1580_gltA	9.1	7.56	2.91	0	0	gltA	citrate synthase		P. aeruginosa Genome Array	Pseudomonas aeruginosa	2014-10-06	Exemplar sequence	Pseudomonas Genome Database	PA1580 /GENE=gltA /DEF=citrate synthase /FUNCTION=Energy metabolism	PA1580		gb|AE004091|AE004091:1719109-1720396 (-) // 100.0 //	citrate synthase					P14165	EC:4.1.3.7										0006099 // tricarboxylic acid cycle // inferred from direct assay; 0006099 // tricarboxylic acid cycle // inferred from electronic annotation; 0008152 // metabolic process // inferred from electronic annotation; 0044262 // cellular carbohydrate metabolic process // inferred from electronic annotation	0005737 // cytoplasm // inferred from electronic annotation; 0045239 // tricarboxylic acid cycle enzyme complex // inferred from direct assay	0003824 // catalytic activity // inferred from electronic annotation; 0004108 // citrate (Si)-synthase activity // inferred from electronic annotation; 0016740 // transferase activity // inferred from electronic annotation; 0036440 // citrate synthase activity // inferred from direct assay; 0046912 // transferase activity, transferring acyl groups, acyl groups converted into alkyl on transfer // …	Citrate cycle (TCA cycle) // ---; Glyoxylate and dicarboxylate metabolism // ---				This probe set was annotated using the Matching Probes based pipeline to a pseudoCAP identifier using 1 transcripts. // false // Matching Probes // A	PA1580(13)	PA1580 // product=citrate synthase; Class 1 gene=gltA function=Energy metabolism // pseudoCAP // 13 // ---
PA5035_gltD_at	PA5035_gltD	8.92	7.83	2.13	0	0	gltD	glutamate synthase small chain		P. aeruginosa Genome Array	Pseudomonas aeruginosa	2014-10-06	Exemplar sequence	Pseudomonas Genome Database	PA5035 /GENE=gltD /DEF=glutamate synthase small chain /FUNCTION=Amino acid biosynthesis and metabolism	PA5035		gb|AE004091|AE004091:5666233-5667667 (-) // 100.0 //	glutamate synthase small chain					P95457; G3XD09	EC:1.4.1.13										0006537 // glutamate biosynthetic process // inferred from electronic annotation; 0055114 // oxidation-reduction process // inferred from electronic annotation		0016491 // oxidoreductase activity // inferred from electronic annotation; 0016639 // oxidoreductase activity, acting on the CH-NH2 group of donors, NAD or NADP as acceptor // inferred from electronic annotation; 0051536 // iron-sulfur cluster binding // inferred from electronic annotation	Glutamate metabolism // ---; Nitrogen metabolism // ---				This probe set was annotated using the Matching Probes based pipeline to a pseudoCAP identifier using 1 transcripts. // false // Matching Probes // A	PA5035(13)	PA5035 // product=glutamate synthase small chain; Class 2 gene=gltD function=Amino acid biosynthesis and metabolism // pseudoCAP // 13 // ---
PA2444_glyA2_at	PA2444_glyA2	5.91	7.62	-3.27	0	0	glyA2	serine hydroxymethyltransferase		P. aeruginosa Genome Array	Pseudomonas aeruginosa	2014-10-06	Exemplar sequence	Pseudomonas Genome Database	PA2444 /GENE=glyA2 /DEF=serine hydroxymethyltransferase /FUNCTION=Amino acid biosynthesis and metabolism	PA2444		gb|AE004091|AE004091:2742400-2743657 (-) // 100.0 //	serine hydroxymethyltransferase					Q9I138	EC:2.1.2.1										0006544 // glycine metabolic process // inferred from electronic annotation; 0006545 // glycine biosynthetic process // inferred from electronic annotation; 0006563 // L-serine metabolic process // inferred from electronic annotation; 0006730 // one-carbon metabolic process // inferred from electronic annotation; 0008652 // cellular amino acid biosynthetic process // inferred from electronic anno…	0005737 // cytoplasm // inferred from electronic annotation	0003824 // catalytic activity // inferred from electronic annotation; 0004372 // glycine hydroxymethyltransferase activity // inferred from electronic annotation; 0016740 // transferase activity // inferred from electronic annotation; 0030170 // pyridoxal phosphate binding // inferred from electronic annotation	Cyanoamino acid metabolism // ---; Glycine, serine and threonine metabolism // ---; Lysine degradation // ---; Methane metabolism // ---; One carbon pool by folate // ---				This probe set was annotated using the Matching Probes based pipeline to a pseudoCAP identifier using 1 transcripts. // false // Matching Probes // A	PA2444(13)	PA2444 // product=serine hydroxymethyltransferase; Class 2 gene=glyA2 function=Amino acid biosynthesis and metabolism // pseudoCAP // 13 // ---
PA5453_gmd_at	PA5453_gmd	10.23	8.93	2.46	0	0	gmd	GDP-mannose 4,6-dehydratase		P. aeruginosa Genome Array	Pseudomonas aeruginosa	2014-10-06	Exemplar sequence	Pseudomonas Genome Database	PA5453 /GENE=gmd /DEF=GDP-mannose 4,6-dehydratase /FUNCTION=Cell wall / LPS / capsule	PA5453		gb|AE004091|AE004091:6143108-6144080 (-) // 100.0 //	GDP-mannose 4,6-dehydratase					Q51366	EC:4.2.1.47										0009103 // lipopolysaccharide biosynthetic process // inferred from electronic annotation; 0009103 // lipopolysaccharide biosynthetic process // inferred from mutant phenotype; 0019673 // GDP-mannose metabolic process // inferred from electronic annotation; 0044237 // cellular metabolic process // inferred from electronic annotation	0005622 // intracellular // inferred from electronic annotation	0003824 // catalytic activity // inferred from electronic annotation; 0008446 // GDP-mannose 4,6-dehydratase activity // inferred from electronic annotation; 0016829 // lyase activity // inferred from electronic annotation; 0050662 // coenzyme binding // inferred from electronic annotation; 0070401 // NADP+ binding // inferred from electronic annotation	Fructose and mannose metabolism // ---; Lipopolysaccharide biosynthesis // ---				This probe set was annotated using the Matching Probes based pipeline to a pseudoCAP identifier using 1 transcripts. // false // Matching Probes // A	PA5453(13)	PA5453 // product=GDP-mannose 4,6-dehydratase; Class 1 gene=gmd function=Cell wall / LPS / capsule // pseudoCAP // 13 // ---
PA2012_at	PA2012	6.24	8.37	-4.39	0	0	gnyA	alpha subunit of geranoyl-CoA carboxylase, GnyA		P. aeruginosa Genome Array	Pseudomonas aeruginosa	2014-10-06	Exemplar sequence	Pseudomonas Genome Database	PA2012 /DEF=probable acyl-CoA carboxylase alpha chain /FUNCTION=Fatty acid and phospholipid metabolism	PA2012		gb|AE004091|AE004091:2200685-2202653 (-) // 100.0 //	alpha subunit of geranoyl-CoA carboxylase, GnyA					Q9I299											0008152 // metabolic process // inferred from electronic annotation; 0008300 // isoprenoid catabolic process // inferred from mutant phenotype		0003824 // catalytic activity // inferred from electronic annotation; 0004075 // biotin carboxylase activity // inferred from electronic annotation; 0004485 // methylcrotonoyl-CoA carboxylase activity // inferred from mutant phenotype; 0005524 // ATP binding // inferred from electronic annotation; 0016874 // ligase activity // inferred from electronic annotation; 0046872 // metal ion binding // i…	Acyclic isoprenoid catabolism // ---				This probe set was annotated using the Matching Probes based pipeline to a pseudoCAP identifier using 1 transcripts. // false // Matching Probes // A	PA2012(13)	PA2012 // product=methylcrotonyl-CoA carboxylase, alpha-subunit (biotin-containing); Class 1 gene=liuD function=Carbon compound catabolism // pseudoCAP // 13 // ---
PA4755_greA_at	PA4755_greA	7.48	8.59	-2.16	0	0	greA	transcription elongation factor GreA		P. aeruginosa Genome Array	Pseudomonas aeruginosa	2014-10-06	Exemplar sequence	Pseudomonas Genome Database	PA4755 /GENE=greA /DEF=transcription elongation factor GreA /FUNCTION=Transcription, RNA processing and degradation	PA4755		gb|AE004091|AE004091:5339390-5339867 (-) // 100.0 //	transcription elongation factor GreA					Q9HV46											0006351 // transcription, DNA-templated // inferred from electronic annotation; 0006355 // regulation of transcription, DNA-templated // inferred from electronic annotation; 0032784 // regulation of DNA-templated transcription, elongation // inferred from electronic annotation		0003677 // DNA binding // inferred from electronic annotation; 0070063 // RNA polymerase binding // inferred from electronic annotation					This probe set was annotated using the Matching Probes based pipeline to a pseudoCAP identifier using 1 transcripts. // false // Matching Probes // A	PA4755(13)	PA4755 // product=transcription elongation factor GreA; Class 2 gene=greA function=Transcription, RNA processing and degradation // pseudoCAP // 13 // ---
PA5129_grx_at	PA5129_grx	9.54	7.08	5.5	0	0	grx	glutaredoxin		P. aeruginosa Genome Array	Pseudomonas aeruginosa	2014-10-06	Exemplar sequence	Pseudomonas Genome Database	PA5129 /GENE=grx /DEF=glutaredoxin /FUNCTION=Energy metabolism; Nucleotide biosynthesis and metabolism	PA5129		gb|AE004091|AE004091:5777133-5777388 (-) // 100.0 //	glutaredoxin					Q9HU55											0045454 // cell redox homeostasis // inferred from electronic annotation; 0055114 // oxidation-reduction process // inferred from electronic annotation	0005737 // cytoplasm // inferred from electronic annotation	0009055 // electron carrier activity // inferred from electronic annotation; 0015035 // protein disulfide oxidoreductase activity // inferred from electronic annotation					This probe set was annotated using the Matching Probes based pipeline to a pseudoCAP identifier using 1 transcripts. // false // Matching Probes // A	PA5129(13)	PA5129 // product=glutaredoxin; Class 2 gene=grx function=Energy metabolism ; Nucleotide biosynthesis and metabolism // pseudoCAP // 13 // ---
PA5203_gshA_at	PA5203_gshA	6.39	7.6	-2.3	0	0	gshA	glutamate--cysteine ligase		P. aeruginosa Genome Array	Pseudomonas aeruginosa	2014-10-06	Exemplar sequence	Pseudomonas Genome Database	PA5203 /GENE=gshA /DEF=glutamate--cysteine ligase /FUNCTION=Amino acid biosynthesis and metabolism; Biosynthesis of cofactors, prosthetic groups and carriers	PA5203		gb|AE004091|AE004091:5856531-5858115 (+) // 100.0 //	glutamate--cysteine ligase					Q9HTY6	EC:6.3.2.2										0006750 // glutathione biosynthetic process // inferred from electronic annotation		0000166 // nucleotide binding // inferred from electronic annotation; 0004357 // glutamate-cysteine ligase activity // inferred from electronic annotation; 0005524 // ATP binding // inferred from electronic annotation; 0016874 // ligase activity // inferred from electronic annotation	Glutamate metabolism // ---; Glutathione metabolism // ---				This probe set was annotated using the Matching Probes based pipeline to a pseudoCAP identifier using 1 transcripts. // false // Matching Probes // A	PA5203(12)	PA5203 // product=glutamate--cysteine ligase; Class 2 gene=gshA function=Amino acid biosynthesis and metabolism ; Biosynthesis of cofactors, prosthetic groups and carriers // pseudoCAP // 12 // ---
PA2470_gtdA_at	PA2470_gtdA	7.05	9.63	-5.97	0	0	gtdA	gentisate 1,2-dioxygenase		P. aeruginosa Genome Array	Pseudomonas aeruginosa	2014-10-06	Exemplar sequence	Pseudomonas Genome Database	PA2470 /GENE=gtdA /DEF=gentisate 1,2-dioxygenase /FUNCTION=Carbon compound catabolism	PA2470		gb|AE004091|AE004091:2788010-2789072 (+) // 100.0 //	gentisate 1,2-dioxygenase					Q9I112											0055114 // oxidation-reduction process // inferred from electronic annotation		0051213 // dioxygenase activity // inferred from electronic annotation	Aromatic compound catabolism // ---				This probe set was annotated using the Matching Probes based pipeline to a pseudoCAP identifier using 1 transcripts. // false // Matching Probes // A	PA2470(13)	PA2470 // product=gentisate 1,2-dioxygenase; Class 2 gene=gtdA function=Carbon compound catabolism // pseudoCAP // 13 // ---
PA3408_hasR_at	PA3408_hasR	8.22	9.74	-2.86	0	0	hasR	Haem uptake outer membrane receptor HasR precursor		P. aeruginosa Genome Array	Pseudomonas aeruginosa	2014-10-06	Exemplar sequence	Pseudomonas Genome Database	PA3408 /GENE=hasR /DEF=heme acquisition protein HasR /FUNCTION=Transport of small molecules	PA3408		gb|AE004091|AE004091:3814660-3817336 (-) // 100.0 //	Haem uptake outer membrane receptor HasR precursor					Q9HYJ7											0006810 // transport // inferred from electronic annotation	0009279 // cell outer membrane // inferred from electronic annotation; 0016020 // membrane // inferred from electronic annotation; 0019867 // outer membrane // inferred from electronic annotation	0004872 // receptor activity // inferred from electronic annotation; 0005215 // transporter activity // inferred from electronic annotation; 0020037 // heme binding // inferred from direct assay					This probe set was annotated using the Matching Probes based pipeline to a pseudoCAP identifier using 1 transcripts. // false // Matching Probes // A	PA3408(13)	PA3408 // product=Haem uptake outer membrane receptor HasR precursor; Class 2 gene=hasR function=Transport of small molecules // pseudoCAP // 13 // ---
PA5243_hemB_at	PA5243_hemB	5.62	8.79	-9	0	0	hemB	delta-aminolevulinic acid dehydratase		P. aeruginosa Genome Array	Pseudomonas aeruginosa	2014-10-06	Exemplar sequence	Pseudomonas Genome Database	PA5243 /GENE=hemB /DEF=delta-aminolevulinic acid dehydratase /FUNCTION=Biosynthesis of cofactors, prosthetic groups and carriers	PA5243		gb|AE004091|AE004091:5904613-5905627 (-) // 100.0 //	delta-aminolevulinic acid dehydratase					Q59643	EC:4.2.1.24										0006779 // porphyrin-containing compound biosynthetic process // inferred from electronic annotation; 0006779 // porphyrin-containing compound biosynthetic process // inferred from mutant phenotype; 0006782 // protoporphyrinogen IX biosynthetic process // inferred from electronic annotation; 0006783 // heme biosynthetic process // inferred from electronic annotation; 0033014 // tetrapyrrole biosy…		0003824 // catalytic activity // inferred from electronic annotation; 0004655 // porphobilinogen synthase activity // inferred from electronic annotation; 0004655 // porphobilinogen synthase activity // inferred from mutant phenotype; 0016829 // lyase activity // inferred from electronic annotation; 0046872 // metal ion binding // inferred from electronic annotation	Porphyrin and chlorophyll metabolism // ---				This probe set was annotated using the Matching Probes based pipeline to a pseudoCAP identifier using 1 transcripts. // false // Matching Probes // A	PA5243(13)	PA5243 // product=delta-aminolevulinic acid dehydratase; Class 1 gene=hemB function=Biosynthesis of cofactors, prosthetic groups and carriers // pseudoCAP // 13 // ---
PA5260_hemC_at	PA5260_hemC	6.44	9.54	-8.59	0	0	hemC	porphobilinogen deaminase		P. aeruginosa Genome Array	Pseudomonas aeruginosa	2014-10-06	Exemplar sequence	Pseudomonas Genome Database	PA5260 /GENE=hemC /DEF=porphobilinogen deaminase /FUNCTION=Biosynthesis of cofactors, prosthetic groups and carriers	PA5260		gb|AE004091|AE004091:5921493-5922435 (-) // 100.0 //	porphobilinogen deaminase					Q60169	EC:4.3.1.8										0006779 // porphyrin-containing compound biosynthetic process // inferred from electronic annotation; 0006782 // protoporphyrinogen IX biosynthetic process // inferred from electronic annotation; 0018160 // peptidyl-pyrromethane cofactor linkage // inferred from electronic annotation; 0033014 // tetrapyrrole biosynthetic process // inferred from electronic annotation		0004418 // hydroxymethylbilane synthase activity // inferred from electronic annotation; 0016740 // transferase activity // inferred from electronic annotation	Porphyrin and chlorophyll metabolism // ---				This probe set was annotated using the Matching Probes based pipeline to a pseudoCAP identifier using 1 transcripts. // false // Matching Probes // A	PA5260(13)	PA5260 // product=porphobilinogen deaminase; Class 2 gene=hemC function=Biosynthesis of cofactors, prosthetic groups and carriers // pseudoCAP // 13 // ---
PA4664_hemK_at	PA4664_hemK	8.52	6.28	4.73	0	0	hemK	probable methyl transferase		P. aeruginosa Genome Array	Pseudomonas aeruginosa	2014-10-06	Exemplar sequence	Pseudomonas Genome Database	PA4664 /GENE=hemK /DEF=probable methyl transferase /FUNCTION=Biosynthesis of cofactors, prosthetic groups and carriers	PA4664		gb|AE004091|AE004091:5231652-5232483 (-) // 100.0 //	probable methyl transferase					Q9HVC8	EC:1.3.3.4										0006479 // protein methylation // inferred from electronic annotation; 0018364 // peptidyl-glutamine methylation // inferred from electronic annotation; 0032259 // methylation // inferred from electronic annotation		0003676 // nucleic acid binding // inferred from electronic annotation; 0008168 // methyltransferase activity // inferred from electronic annotation; 0008276 // protein methyltransferase activity // inferred from electronic annotation; 0016740 // transferase activity // inferred from electronic annotation; 0036009 // protein-glutamine N-methyltransferase activity // inferred from electronic annot…	Porphyrin and chlorophyll metabolism // ---				This probe set was annotated using the Matching Probes based pipeline to a pseudoCAP identifier using 1 transcripts. // false // Matching Probes // A	PA4664(13)	PA4664 // product=probable methyl transferase; Class 3 gene=hemK function=Biosynthesis of cofactors, prosthetic groups and carriers // pseudoCAP // 13 // ---
PA3977_hemL_at	PA3977_hemL	7.85	6.44	2.66	0	0	hemL	glutamate-1-semialdehyde 2,1-aminomutase		P. aeruginosa Genome Array	Pseudomonas aeruginosa	2014-10-06	Exemplar sequence	Pseudomonas Genome Database	PA3977 /GENE=hemL /DEF=glutamate-1-semialdehyde 2,1-aminomutase /FUNCTION=Biosynthesis of cofactors, prosthetic groups and carriers	PA3977		gb|AE004091|AE004091:4457361-4458645 (+) // 100.0 //	glutamate-1-semialdehyde 2,1-aminomutase					P48247	EC:5.4.3.8										0006779 // porphyrin-containing compound biosynthetic process // inferred from electronic annotation; 0006782 // protoporphyrinogen IX biosynthetic process // inferred from electronic annotation; 0033014 // tetrapyrrole biosynthetic process // inferred from electronic annotation	0005737 // cytoplasm // inferred from electronic annotation	0003824 // catalytic activity // inferred from electronic annotation; 0008483 // transaminase activity // inferred from electronic annotation; 0016853 // isomerase activity // inferred from electronic annotation; 0030170 // pyridoxal phosphate binding // inferred from electronic annotation; 0042286 // glutamate-1-semialdehyde 2,1-aminomutase activity // inferred from electronic annotation	Porphyrin and chlorophyll metabolism // ---				This probe set was annotated using the Matching Probes based pipeline to a pseudoCAP identifier using 1 transcripts. // false // Matching Probes // A	PA3977(13)	PA3977 // product=glutamate-1-semialdehyde 2,1-aminomutase; Class 1 gene=hemL function=Biosynthesis of cofactors, prosthetic groups and carriers // pseudoCAP // 13 // ---
PA5141_hisA_at	PA5141_hisA	9.42	7.26	4.45	0	0	hisA	phosphoribosylformimino-5-aminoimidazole carboxamide		P. aeruginosa Genome Array	Pseudomonas aeruginosa	2014-10-06	Exemplar sequence	Pseudomonas Genome Database	PA5141 /GENE=hisA /DEF=phosphoribosylformimino-5-aminoimidazole carboxamide /FUNCTION=Amino acid biosynthesis and metabolism	PA5141		gb|AE004091|AE004091:5789394-5790132 (-) // 100.0 //	phosphoribosylformimino-5-aminoimidazole carboxamide					Q9HU43	EC:5.3.1.16										0000105 // histidine biosynthetic process // inferred from electronic annotation; 0008152 // metabolic process // inferred from electronic annotation; 0008652 // cellular amino acid biosynthetic process // inferred from electronic annotation	0005737 // cytoplasm // inferred from electronic annotation	0003824 // catalytic activity // inferred from electronic annotation; 0003949 // 1-(5-phosphoribosyl)-5-[(5-phosphoribosylamino)methylideneamino]imidazole-4-carboxamide isomerase activity // inferred from electronic annotation; 0016853 // isomerase activity // inferred from electronic annotation	Histidine metabolism // ---				This probe set was annotated using the Matching Probes based pipeline to a pseudoCAP identifier using 1 transcripts. // false // Matching Probes // A	PA5141(13)	PA5141 // product=phosphoribosylformimino-5-aminoimidazole carboxamide; Class 2 gene=hisA function=Amino acid biosynthesis and metabolism // pseudoCAP // 13 // ---
PA3165_hisC2_at	PA3165_hisC2	7.9	5.91	4	0	0	hisC2	histidinol-phosphate aminotransferase		P. aeruginosa Genome Array	Pseudomonas aeruginosa	2014-10-06	Exemplar sequence	Pseudomonas Genome Database	PA3165 /GENE=hisC2 /DEF=histidinol-phosphate aminotransferase /FUNCTION=Amino acid biosynthesis and metabolism	PA3165		gb|AE004091|AE004091:3552978-3554088 (-) // 100.0 //	histidinol-phosphate aminotransferase					Q9HZ68	EC:2.6.1.9										0000105 // histidine biosynthetic process // inferred from electronic annotation; 0008152 // metabolic process // inferred from electronic annotation; 0008652 // cellular amino acid biosynthetic process // inferred from electronic annotation; 0009058 // biosynthetic process // inferred from electronic annotation		0003824 // catalytic activity // inferred from electronic annotation; 0004400 // histidinol-phosphate transaminase activity // inferred from electronic annotation; 0008483 // transaminase activity // inferred from electronic annotation; 0016740 // transferase activity // inferred from electronic annotation; 0030170 // pyridoxal phosphate binding // inferred from electronic annotation; 0080130 // …	Histidine metabolism // ---; Phenylalanine metabolism // ---; Phenylalanine, tyrosine and tryptophan biosynthesis // ---				This probe set was annotated using the Matching Probes based pipeline to a pseudoCAP identifier using 1 transcripts. // false // Matching Probes // A	PA3165(13)	PA3165 // product=histidinol-phosphate aminotransferase; Class 2 gene=hisC2 function=Amino acid biosynthesis and metabolism // pseudoCAP // 13 // ---
PA5066_hisI_at	PA5066_hisI	10.32	8.67	3.15	0	0	hisI	phosphoribosyl-AMP cyclohydrolase		P. aeruginosa Genome Array	Pseudomonas aeruginosa	2014-10-06	Exemplar sequence	Pseudomonas Genome Database	PA5066 /GENE=hisI /DEF=phosphoribosyl-AMP cyclohydrolase /FUNCTION=Amino acid biosynthesis and metabolism	PA5066		gb|AE004091|AE004091:5705793-5706198 (+) // 100.0 //	phosphoribosyl-AMP cyclohydrolase					Q9HUB7	EC:3.5.4.19										0000105 // histidine biosynthetic process // inferred from electronic annotation; 0008652 // cellular amino acid biosynthetic process // inferred from electronic annotation	0005737 // cytoplasm // inferred from electronic annotation	0004635 // phosphoribosyl-AMP cyclohydrolase activity // inferred from electronic annotation; 0016787 // hydrolase activity // inferred from electronic annotation	Histidine metabolism // ---				This probe set was annotated using the Matching Probes based pipeline to a pseudoCAP identifier using 1 transcripts. // false // Matching Probes // A	PA5066(13)	PA5066 // product=phosphoribosyl-AMP cyclohydrolase; Class 2 gene=hisI function=Amino acid biosynthesis and metabolism // pseudoCAP // 13 // ---
PA2924_hisQ_at	PA2924_hisQ	9.09	8.03	2.08	0	0	hisQ	histidine transport system permease HisQ		P. aeruginosa Genome Array	Pseudomonas aeruginosa	2014-10-06	Exemplar sequence	Pseudomonas Genome Database	PA2924 /GENE=hisQ /DEF=histidine transport system permease HisQ /FUNCTION=Amino acid biosynthesis and metabolism; Membrane proteins; Transport of small molecules	PA2924		gb|AE004091|AE004091:3279478-3280168 (+) // 100.0 //	histidine transport system permease HisQ					Q9HZS3											0006810 // transport // inferred from electronic annotation	0005886 // plasma membrane // inferred from electronic annotation; 0016020 // membrane // inferred from electronic annotation; 0016021 // integral component of membrane // inferred from electronic annotation	0005215 // transporter activity // inferred from electronic annotation					This probe set was annotated using the Matching Probes based pipeline to a pseudoCAP identifier using 1 transcripts. // false // Matching Probes // A	PA2924(13)	PA2924 // product=histidine transport system permease HisQ; Class 2 gene=hisQ function=Membrane proteins ; Amino acid biosynthesis and metabolism ; Transport of small molecules // pseudoCAP // 13 // ---
PA4688_hitB_at	PA4688_hitB	8.98	7.59	2.61	0	0	hitB	iron (III)-transport system permease HitB		P. aeruginosa Genome Array	Pseudomonas aeruginosa	2014-10-06	Exemplar sequence	Pseudomonas Genome Database	PA4688 /GENE=hitB /DEF=iron (III)-transport system permease HitB /FUNCTION=Membrane proteins; Transport of small molecules	PA4688		gb|AE004091|AE004091:5258723-5260262 (+) // 100.0 //	iron (III)-transport system permease HitB					Q9HVA7											0006810 // transport // inferred from electronic annotation	0005886 // plasma membrane // inferred from electronic annotation; 0016020 // membrane // inferred from electronic annotation; 0016021 // integral component of membrane // inferred from electronic annotation						This probe set was annotated using the Matching Probes based pipeline to a pseudoCAP identifier using 1 transcripts. // false // Matching Probes // A	PA4688(13)	PA4688 // product=iron (III)-transport system permease HitB; Class 2 gene=hitB function=Membrane proteins ; Transport of small molecules // pseudoCAP // 13 // ---
PA3832_holC_at	PA3832_holC	8.93	7.66	2.42	0	0	holC	DNA polymerase III, chi subunit		P. aeruginosa Genome Array	Pseudomonas aeruginosa	2014-10-06	Exemplar sequence	Pseudomonas Genome Database	PA3832 /GENE=holC /DEF=DNA polymerase III, chi subunit /FUNCTION=DNA replication, recombination, modification and repair	PA3832		gb|AE004091|AE004091:4290426-4290855 (+) // 100.0 //	DNA polymerase III, chi subunit					O68823	EC:2.7.7.7										0006260 // DNA replication // inferred from electronic annotation; 0006261 // DNA-dependent DNA replication // inferred from electronic annotation		0003677 // DNA binding // inferred from electronic annotation; 0003887 // DNA-directed DNA polymerase activity // inferred from electronic annotation; 0016740 // transferase activity // inferred from electronic annotation; 0016779 // nucleotidyltransferase activity // inferred from electronic annotation					This probe set was annotated using the Matching Probes based pipeline to a pseudoCAP identifier using 1 transcripts. // false // Matching Probes // A	PA3832(13)	PA3832 // product=DNA polymerase III, chi subunit; Class 2 gene=holC function=DNA replication, recombination, modification and repair // pseudoCAP // 13 // ---
PA3736_hom_at	PA3736_hom	6.53	8.63	-4.27	0	0	hom	homoserine dehydrogenase		P. aeruginosa Genome Array	Pseudomonas aeruginosa	2014-10-06	Exemplar sequence	Pseudomonas Genome Database	PA3736 /GENE=hom /DEF=homoserine dehydrogenase /FUNCTION=Amino acid biosynthesis and metabolism	PA3736		gb|AE004091|AE004091:4188242-4189547 (-) // 100.0 //	homoserine dehydrogenase					P29365	EC:1.1.1.3										0006520 // cellular amino acid metabolic process // inferred from electronic annotation; 0008152 // metabolic process // inferred from electronic annotation; 0008652 // cellular amino acid biosynthetic process // inferred from electronic annotation; 0009082 // branched-chain amino acid biosynthetic process // inferred from electronic annotation; 0009086 // methionine biosynthetic process // infer…		0004412 // homoserine dehydrogenase activity // inferred from direct assay; 0004412 // homoserine dehydrogenase activity // inferred from electronic annotation; 0016491 // oxidoreductase activity // inferred from electronic annotation; 0016597 // amino acid binding // inferred from electronic annotation; 0050661 // NADP binding // inferred from electronic annotation	Glycine, serine and threonine metabolism // ---; Lysine biosynthesis // ---				This probe set was annotated using the Matching Probes based pipeline to a pseudoCAP identifier using 1 transcripts. // false // Matching Probes // A	PA3736(13)	PA3736 // product=homoserine dehydrogenase; Class 1 gene=hom function=Amino acid biosynthesis and metabolism // pseudoCAP // 13 // ---
PA4091_hpaA_at	PA4091_hpaA	9.21	6.36	7.2	0	0	hpaA	4-hydroxyphenylacetate 3-monooxygenase large chain		P. aeruginosa Genome Array	Pseudomonas aeruginosa	2014-10-06	Exemplar sequence	Pseudomonas Genome Database	PA4091 /GENE=hpaA /DEF=4-hydroxyphenylacetate 3-monooxygenase large chain /FUNCTION=Carbon compound catabolism	PA4091		gb|AE004091|AE004091:4573740-4575303 (+) // 100.0 //	4-hydroxyphenylacetate 3-monooxygenase large chain					Q9HWT7	EC:1.14.13.3										0008152 // metabolic process // inferred from electronic annotation; 0010124 // phenylacetate catabolic process // inferred from electronic annotation; 0055114 // oxidation-reduction process // inferred from electronic annotation		0003995 // acyl-CoA dehydrogenase activity // inferred from electronic annotation; 0004497 // monooxygenase activity // inferred from electronic annotation; 0016627 // oxidoreductase activity, acting on the CH-CH group of donors // inferred from electronic annotation; 0016712 // oxidoreductase activity, acting on paired donors, with incorporation or reduction of molecular oxygen, reduced flavin o…	Aromatic compound catabolism // ---				This probe set was annotated using the Matching Probes based pipeline to a pseudoCAP identifier using 1 transcripts. // false // Matching Probes // A	PA4091(13)	PA4091 // product=4-hydroxyphenylacetate 3-monooxygenase large chain; Class 2 gene=hpaA function=Carbon compound catabolism // pseudoCAP // 13 // ---
PA0865_hpd_at	PA0865_hpd	7.13	9.74	-6.07	0	0	hpd	4-hydroxyphenylpyruvate dioxygenase		P. aeruginosa Genome Array	Pseudomonas aeruginosa	2014-10-06	Exemplar sequence	Pseudomonas Genome Database	PA0865 /GENE=hpd /DEF=4-hydroxyphenylpyruvate dioxygenase /FUNCTION=Amino acid biosynthesis and metabolism	PA0865		gb|AE004091|AE004091:945834-946908 (+) // 100.0 //	4-hydroxyphenylpyruvate dioxygenase					Q9I576	EC:1.13.11.27										0006559 // L-phenylalanine catabolic process // inferred from electronic annotation; 0006572 // tyrosine catabolic process // inferred from electronic annotation; 0009072 // aromatic amino acid family metabolic process // inferred from electronic annotation; 0055114 // oxidation-reduction process // inferred from electronic annotation		0003868 // 4-hydroxyphenylpyruvate dioxygenase activity // inferred from electronic annotation; 0016491 // oxidoreductase activity // inferred from electronic annotation; 0016701 // oxidoreductase activity, acting on single donors with incorporation of molecular oxygen // inferred from electronic annotation; 0046872 // metal ion binding // inferred from electronic annotation; 0051213 // dioxygena…					This probe set was annotated using the Matching Probes based pipeline to a pseudoCAP identifier using 1 transcripts. // false // Matching Probes // A	PA0865(13)	PA0865 // product=4-hydroxyphenylpyruvate dioxygenase; Class 2 gene=hpd function=Amino acid biosynthesis and metabolism // pseudoCAP // 13 // ---
PA3811_hscB_at	PA3811_hscB	8.8	9.81	-2.02	0	0	hscB	heat shock protein HscB		P. aeruginosa Genome Array	Pseudomonas aeruginosa	2014-10-06	Exemplar sequence	Pseudomonas Genome Database	PA3811 /GENE=hscB /DEF=heat shock protein HscB /FUNCTION=Chaperones & heat shock proteins	PA3811		gb|AE004091|AE004091:4269618-4270140 (-) // 100.0 //	heat shock protein HscB					Q9HXJ1											0006457 // protein folding // inferred from electronic annotation; 0051259 // protein oligomerization // inferred from electronic annotation		0051087 // chaperone binding // inferred from electronic annotation					This probe set was annotated using the Matching Probes based pipeline to a pseudoCAP identifier using 1 transcripts. // false // Matching Probes // A	PA3811(13)	PA3811 // product=heat shock protein HscB; Class 2 gene=hscB function=Chaperones & heat shock proteins // pseudoCAP // 13 // ---
PA5105_hutC_at	PA5105_hutC	6.28	7.59	-2.48	0	0	hutC	histidine utilization repressor HutC		P. aeruginosa Genome Array	Pseudomonas aeruginosa	2014-10-06	Exemplar sequence	Pseudomonas Genome Database	PA5105 /GENE=hutC /DEF=histidine utilization repressor HutC /FUNCTION=Transcriptional regulators	PA5105		gb|AE004091|AE004091:5748599-5749352 (-) // 100.0 //	histidine utilization repressor HutC					Q9HU78											0006351 // transcription, DNA-templated // inferred from electronic annotation; 0006355 // regulation of transcription, DNA-templated // inferred from electronic annotation; 0006547 // histidine metabolic process // inferred from electronic annotation; 0019556 // histidine catabolic process to glutamate and formamide // inferred from electronic annotation; 0019557 // histidine catabolic process t…		0003677 // DNA binding // inferred from electronic annotation; 0003700 // sequence-specific DNA binding transcription factor activity // inferred from electronic annotation	Histidine metabolism // ---				This probe set was annotated using the Matching Probes based pipeline to a pseudoCAP identifier using 1 transcripts. // false // Matching Probes // A	PA5105(13)	PA5105 // product=histidine utilization repressor HutC; Class 2 gene=hutC function=Transcriptional regulators // pseudoCAP // 13 // ---
PA5092_hutI_at	PA5092_hutI	8.59	5.74	7.18	0	0	hutI	imidazolone-5-propionate hydrolase HutI		P. aeruginosa Genome Array	Pseudomonas aeruginosa	2014-10-06	Exemplar sequence	Pseudomonas Genome Database	PA5092 /GENE=hutI /DEF=imidazolone-5-propionate hydrolase HutI /FUNCTION=Amino acid biosynthesis and metabolism	PA5092		gb|AE004091|AE004091:5732908-5734117 (-) // 100.0 //	imidazolone-5-propionate hydrolase HutI					Q9HU91	EC:3.5.2.7										0006547 // histidine metabolic process // inferred from electronic annotation; 0006548 // histidine catabolic process // inferred from electronic annotation; 0019556 // histidine catabolic process to glutamate and formamide // inferred from electronic annotation; 0019557 // histidine catabolic process to glutamate and formate // inferred from electronic annotation	0005737 // cytoplasm // inferred from electronic annotation	0005506 // iron ion binding // inferred from electronic annotation; 0008270 // zinc ion binding // inferred from electronic annotation; 0016787 // hydrolase activity // inferred from electronic annotation; 0016810 // hydrolase activity, acting on carbon-nitrogen (but not peptide) bonds // inferred from electronic annotation; 0016812 // hydrolase activity, acting on carbon-nitrogen (but not peptid…					This probe set was annotated using the Matching Probes based pipeline to a pseudoCAP identifier using 1 transcripts. // false // Matching Probes // A	PA5092(13)	PA5092 // product=imidazolone-5-propionate hydrolase HutI; Class 2 gene=hutI function=Amino acid biosynthesis and metabolism // pseudoCAP // 13 // ---
PA0353_ilvD_at	PA0353_ilvD	6.85	8.42	-2.98	0	0	ilvD	dihydroxy-acid dehydratase		P. aeruginosa Genome Array	Pseudomonas aeruginosa	2014-10-06	Exemplar sequence	Pseudomonas Genome Database	PA0353 /GENE=ilvD /DEF=dihydroxy-acid dehydratase /FUNCTION=Amino acid biosynthesis and metabolism; Biosynthesis of cofactors, prosthetic groups and carriers	PA0353		gb|AE004091|AE004091:396057-397896 (-) // 100.0 //	dihydroxy-acid dehydratase			EBG00000298327		Q9I6E0	EC:4.2.1.9										0008152 // metabolic process // inferred from electronic annotation; 0008652 // cellular amino acid biosynthetic process // inferred from electronic annotation; 0009082 // branched-chain amino acid biosynthetic process // inferred from electronic annotation; 0009097 // isoleucine biosynthetic process // inferred from electronic annotation; 0009099 // valine biosynthetic process // inferred from e…		0003824 // catalytic activity // inferred from electronic annotation; 0004160 // dihydroxy-acid dehydratase activity // inferred from electronic annotation; 0016829 // lyase activity // inferred from electronic annotation; 0046872 // metal ion binding // inferred from electronic annotation; 0051536 // iron-sulfur cluster binding // inferred from electronic annotation; 0051539 // 4 iron, 4 sulfur …	Pantothenate and CoA biosynthesis // ---; Valine, leucine and isoleucine biosynthesis // ---				This probe set was annotated using the Matching Probes based pipeline to a pseudoCAP identifier using 1 transcripts. // false // Matching Probes // A	PA0353(13)	PA0353 // product=dihydroxy-acid dehydratase; Class 2 gene=ilvD function=Biosynthesis of cofactors, prosthetic groups and carriers ; Amino acid biosynthesis and metabolism // pseudoCAP // 13 // ---
PA4744_infB_at	PA4744_infB	9.26	8.04	2.33	0	0	infB	translation initiation factor IF-2		P. aeruginosa Genome Array	Pseudomonas aeruginosa	2014-10-06	Exemplar sequence	Pseudomonas Genome Database	PA4744 /GENE=infB /DEF=translation initiation factor IF-2 /FUNCTION=Translation, post-translational modification, degradation	PA4744		gb|AE004091|AE004091:5327426-5329949 (-) // 100.0 //	translation initiation factor IF-2					Q9HV55											0006184 // GTP catabolic process // inferred from electronic annotation; 0006412 // translation // inferred from electronic annotation; 0006413 // translational initiation // inferred from electronic annotation; 0006413 // translational initiation // inferred from mutant phenotype	0005622 // intracellular // inferred from electronic annotation; 0005737 // cytoplasm // inferred from electronic annotation	0000166 // nucleotide binding // inferred from electronic annotation; 0003743 // translation initiation factor activity // inferred from electronic annotation; 0003924 // GTPase activity // inferred from electronic annotation; 0005525 // GTP binding // inferred from electronic annotation					This probe set was annotated using the Matching Probes based pipeline to a pseudoCAP identifier using 1 transcripts. // false // Matching Probes // A	PA4744(13)	PA4744 // product=translation initiation factor IF-2; Class 2 gene=infB function=Translation, post-translational modification, degradation // pseudoCAP // 13 // ---	PA1608 // pseudoCAP // 1 // Cross Hyb Matching Probes
PA4236_katA_at	PA4236_katA	9.01	10.07	-2.08	0	0	katA	catalase		P. aeruginosa Genome Array	Pseudomonas aeruginosa	2014-10-06	Exemplar sequence	Pseudomonas Genome Database	PA4236 /GENE=katA /DEF=catalase /FUNCTION=Adaptation, protection	PA4236		gb|AE004091|AE004091:4752259-4753708 (-) // 100.0 //	catalase					O52762	EC:1.11.1.6										0006979 // response to oxidative stress // inferred from electronic annotation; 0042744 // hydrogen peroxide catabolic process // inferred from electronic annotation; 0055114 // oxidation-reduction process // inferred from electronic annotation		0004096 // catalase activity // inferred from direct assay; 0004096 // catalase activity // inferred from electronic annotation; 0004601 // peroxidase activity // inferred from electronic annotation; 0016491 // oxidoreductase activity // inferred from electronic annotation; 0020037 // heme binding // inferred from electronic annotation; 0046872 // metal ion binding // inferred from electronic ann…	Methane metabolism // ---; Tryptophan metabolism // ---				This probe set was annotated using the Matching Probes based pipeline to a pseudoCAP identifier using 1 transcripts. // false // Matching Probes // A	PA4236(13)	PA4236 // product=catalase; Class 1 gene=katA function=Adaptation, Protection // pseudoCAP // 13 // ---
PA4613_katB_at	PA4613_katB	8.52	9.63	-2.15	0	0	katB	catalase		P. aeruginosa Genome Array	Pseudomonas aeruginosa	2014-10-06	Exemplar sequence	Pseudomonas Genome Database	PA4613 /GENE=katB /DEF=catalase /FUNCTION=Adaptation, protection	PA4613		gb|AE004091|AE004091:5170184-5171726 (-) // 100.0 //	catalase					Q59635	EC:1.11.1.6										0006979 // response to oxidative stress // inferred from electronic annotation; 0042744 // hydrogen peroxide catabolic process // inferred from electronic annotation; 0055114 // oxidation-reduction process // inferred from electronic annotation	0042597 // periplasmic space // inferred from electronic annotation	0004096 // catalase activity // inferred from electronic annotation; 0004601 // peroxidase activity // inferred from electronic annotation; 0016491 // oxidoreductase activity // inferred from electronic annotation; 0020037 // heme binding // inferred from electronic annotation; 0046872 // metal ion binding // inferred from electronic annotation					This probe set was annotated using the Matching Probes based pipeline to a pseudoCAP identifier using 1 transcripts. // false // Matching Probes // A	PA4613(13)	PA4613 // product=catalase; Class 1 gene=katB function=Adaptation, Protection // pseudoCAP // 13 // ---
PA2147_katE_at	PA2147_katE	6.32	8.3	-3.95	0	0	katE	catalase HPII		P. aeruginosa Genome Array	Pseudomonas aeruginosa	2014-10-06	Exemplar sequence	Pseudomonas Genome Database	PA2147 /GENE=katE /DEF=catalase HPII /FUNCTION=Adaptation, protection	PA2147		gb|AE004091|AE004091:2361954-2364084 (+) // 100.0 //	catalase HPII					Q9I1W8	EC:1.11.1.6										0006979 // response to oxidative stress // inferred from electronic annotation; 0042744 // hydrogen peroxide catabolic process // inferred from electronic annotation; 0055114 // oxidation-reduction process // inferred from electronic annotation	0005737 // cytoplasm // inferred from electronic annotation	0004096 // catalase activity // inferred from electronic annotation; 0004601 // peroxidase activity // inferred from electronic annotation; 0016491 // oxidoreductase activity // inferred from electronic annotation; 0020037 // heme binding // inferred from electronic annotation; 0046872 // metal ion binding // inferred from electronic annotation					This probe set was annotated using the Matching Probes based pipeline to a pseudoCAP identifier using 1 transcripts. // false // Matching Probes // A	PA2147(13)	PA2147 // product=catalase HPII; Class 2 gene=katE function=Adaptation, Protection // pseudoCAP // 13 // ---
PA1635_kdpC_at	PA1635_kdpC	6	4.96	2.06	0	0	kdpC	potassium-transporting ATPase, C chain		P. aeruginosa Genome Array	Pseudomonas aeruginosa	2014-10-06	Exemplar sequence	Pseudomonas Genome Database	PA1635 /GENE=kdpC /DEF=potassium-transporting ATPase, C chain /FUNCTION=Transport of small molecules	PA1635		gb|AE004091|AE004091:1779877-1780429 (+) // 100.0 //	potassium-transporting ATPase, C chain					P57686											0006810 // transport // inferred from electronic annotation; 0006811 // ion transport // inferred from electronic annotation; 0006813 // potassium ion transport // inferred from electronic annotation; 0008152 // metabolic process // inferred from electronic annotation; 0071805 // potassium ion transmembrane transport // inferred from electronic annotation	0005886 // plasma membrane // inferred from electronic annotation; 0016020 // membrane // inferred from electronic annotation; 0016021 // integral component of membrane // inferred from electronic annotation	0000166 // nucleotide binding // inferred from electronic annotation; 0005524 // ATP binding // inferred from electronic annotation; 0008556 // potassium-transporting ATPase activity // inferred from electronic annotation; 0016787 // hydrolase activity // inferred from electronic annotation					This probe set was annotated using the Matching Probes based pipeline to a pseudoCAP identifier using 1 transcripts. // false // Matching Probes // A	PA1635(13)	PA1635 // product=potassium-transporting ATPase, C chain; Class 2 gene=kdpC function=Transport of small molecules // pseudoCAP // 13 // ---
PA1207_kefB_at	PA1207_kefB	7.4	5.17	4.68	0	0	kefB	glutathione-regulated potassium-efflux system protein KefB		P. aeruginosa Genome Array	Pseudomonas aeruginosa	2014-10-06	Exemplar sequence	Pseudomonas Genome Database	PA1207 /GENE=kefB /DEF=glutathione-regulated potassium-efflux system protein KefB /FUNCTION=Transport of small molecules	PA1207		gb|AE004091|AE004091:1306059-1307901 (+) // 100.0 //	glutathione-regulated potassium-efflux system protein KefB					Q9I4D1											0006810 // transport // inferred from electronic annotation; 0006811 // ion transport // inferred from electronic annotation; 0006812 // cation transport // inferred from electronic annotation; 0006813 // potassium ion transport // inferred from electronic annotation; 0055085 // transmembrane transport // inferred from electronic annotation; 1902600 // hydrogen ion transmembrane transport // infe…	0016020 // membrane // inferred from electronic annotation; 0016021 // integral component of membrane // inferred from electronic annotation	0008324 // cation transmembrane transporter activity // inferred from electronic annotation; 0015297 // antiporter activity // inferred from electronic annotation; 0015299 // solute:proton antiporter activity // inferred from electronic annotation					This probe set was annotated using the Matching Probes based pipeline to a pseudoCAP identifier using 1 transcripts. // false // Matching Probes // A	PA1207(13)	PA1207 // product=glutathione-regulated potassium-efflux system protein KefB; Class 2 gene=kefB function=Transport of small molecules // pseudoCAP // 13 // ---
PA0917_kup_at	PA0917_kup	8.59	7.58	2.01	0	0	kup	potassium uptake protein Kup		P. aeruginosa Genome Array	Pseudomonas aeruginosa	2014-10-06	Exemplar sequence	Pseudomonas Genome Database	PA0917 /GENE=kup /DEF=potassium uptake protein Kup /FUNCTION=Transport of small molecules	PA0917		gb|AE004091|AE004091:1000013-1001918 (+) // 100.0 //	potassium uptake protein Kup					Q9I540											0006810 // transport // inferred from electronic annotation; 0006811 // ion transport // inferred from electronic annotation; 0006813 // potassium ion transport // inferred from electronic annotation; 0071805 // potassium ion transmembrane transport // inferred from electronic annotation	0005886 // plasma membrane // inferred from electronic annotation; 0016020 // membrane // inferred from electronic annotation; 0016021 // integral component of membrane // inferred from electronic annotation	0015079 // potassium ion transmembrane transporter activity // inferred from electronic annotation					This probe set was annotated using the Matching Probes based pipeline to a pseudoCAP identifier using 1 transcripts. // false // Matching Probes // A	PA0917(13)	PA0917 // product=potassium uptake protein Kup; Class 2 gene=kup function=Transport of small molecules // pseudoCAP // 13 // ---
PA0767_lepA_at	PA0767_lepA	8.11	9.46	-2.56	0	0	lepA	GTP-binding protein LepA		P. aeruginosa Genome Array	Pseudomonas aeruginosa	2014-10-06	Exemplar sequence	Pseudomonas Genome Database	PA0767 /GENE=lepA /DEF=GTP-binding protein LepA /FUNCTION=Protein secretion/export apparatus; Translation, post-translational modification, degradation	PA0767		gb|AE004091|AE004091:835523-837323 (+) // 100.0 //	GTP-binding protein LepA					Q9I5G8											0006184 // GTP catabolic process // inferred from electronic annotation; 0006412 // translation // inferred from electronic annotation; 0006414 // translational elongation // inferred from electronic annotation; 0045727 // positive regulation of translation // inferred from electronic annotation	0005886 // plasma membrane // inferred from electronic annotation; 0016020 // membrane // inferred from electronic annotation	0000166 // nucleotide binding // inferred from electronic annotation; 0003746 // translation elongation factor activity // inferred from electronic annotation; 0003924 // GTPase activity // inferred from electronic annotation; 0005525 // GTP binding // inferred from electronic annotation; 0016787 // hydrolase activity // inferred from electronic annotation; 0043022 // ribosome binding // inferred…					This probe set was annotated using the Matching Probes based pipeline to a pseudoCAP identifier using 1 transcripts. // false // Matching Probes // A	PA0767(13)	PA0767 // product=GTP-binding protein LepA; Class 2 gene=lepA function=Translation, post-translational modification, degradation ; Protein secretion/export apparatus // pseudoCAP // 13 // ---
PA0341_lgt_at	PA0341_lgt	8.89	7.72	2.25	0	0	lgt	prolipoprotein diacylglyceryl transferase		P. aeruginosa Genome Array	Pseudomonas aeruginosa	2014-10-06	Exemplar sequence	Pseudomonas Genome Database	PA0341 /GENE=lgt /DEF=prolipoprotein diacylglyceryl transferase /FUNCTION=Fatty acid and phospholipid metabolism; Translation, post-translational modification, degradation	PA0341		gb|AE004091|AE004091:383727-384528 (+) // 100.0 //	prolipoprotein diacylglyceryl transferase			EBG00000298860		Q9I6F2	EC:2.4.99.-										0009249 // protein lipoylation // inferred from electronic annotation; 0042158 // lipoprotein biosynthetic process // inferred from electronic annotation	0005886 // plasma membrane // inferred from electronic annotation; 0016020 // membrane // inferred from electronic annotation; 0016021 // integral component of membrane // inferred from electronic annotation	0008961 // phosphatidylglycerol-prolipoprotein diacylglyceryl transferase activity // inferred from electronic annotation; 0016740 // transferase activity // inferred from electronic annotation; 0016757 // transferase activity, transferring glycosyl groups // inferred from electronic annotation					This probe set was annotated using the Matching Probes based pipeline to a pseudoCAP identifier using 1 transcripts. // false // Matching Probes // A	PA0341(13)	PA0341 // product=prolipoprotein diacylglyceryl transferase; Class 2 gene=lgt function=Translation, post-translational modification, degradation ; Fatty acid and phospholipid metabolism // pseudoCAP // 13 // ---
PA1529_lig_at	PA1529_lig	9.36	7.96	2.63	0	0	lig	DNA ligase		P. aeruginosa Genome Array	Pseudomonas aeruginosa	2014-10-06	Exemplar sequence	Pseudomonas Genome Database	PA1529 /GENE=lig /DEF=DNA ligase /FUNCTION=DNA replication, recombination, modification and repair	PA1529		gb|AE004091|AE004091:1666025-1668410 (+) // 100.0 //	DNA ligase					Q9I3I4	EC:6.5.1.2										0006259 // DNA metabolic process // inferred from electronic annotation; 0006260 // DNA replication // inferred from electronic annotation; 0006266 // DNA ligation // inferred from electronic annotation; 0006281 // DNA repair // inferred from electronic annotation; 0006974 // cellular response to DNA damage stimulus // inferred from electronic annotation		0003677 // DNA binding // inferred from electronic annotation; 0003911 // DNA ligase (NAD+) activity // inferred from electronic annotation; 0016874 // ligase activity // inferred from electronic annotation; 0046872 // metal ion binding // inferred from electronic annotation					This probe set was annotated using the Matching Probes based pipeline to a pseudoCAP identifier using 1 transcripts. // false // Matching Probes // A	PA1529(13)	PA1529 // product=DNA ligase; Class 2 gene=lig function=DNA replication, recombination, modification and repair // pseudoCAP // 13 // ---
PA2861_ligT_at	PA2861_ligT	9.4	8.36	2.07	0	0	ligT	2'-5' RNA ligase		P. aeruginosa Genome Array	Pseudomonas aeruginosa	2014-10-06	Exemplar sequence	Pseudomonas Genome Database	PA2861 /GENE=ligT /DEF=2'-5' RNA ligase /FUNCTION=Transcription, RNA processing and degradation	PA2861		gb|AE004091|AE004091:3213537-3214086 (+) // 100.0 //	2'-5' RNA ligase					Q9HZY3											0016070 // RNA metabolic process // inferred from electronic annotation		0003824 // catalytic activity // inferred from electronic annotation; 0008664 // 2'-5'-RNA ligase activity // inferred from electronic annotation; 0016874 // ligase activity // inferred from electronic annotation					This probe set was annotated using the Matching Probes based pipeline to a pseudoCAP identifier using 1 transcripts. // false // Matching Probes // A	PA2861(13)	PA2861 // product=2-5 RNA ligase; Class 2 gene=ligT function=Transcription, RNA processing and degradation // pseudoCAP // 13 // ---
PA3997_lipB_at	PA3997_lipB	8.4	5.45	7.72	0	0	lipB	lipoate-protein ligase B		P. aeruginosa Genome Array	Pseudomonas aeruginosa	2014-10-06	Exemplar sequence	Pseudomonas Genome Database	PA3997 /GENE=lipB /DEF=lipoate-protein ligase B /FUNCTION=Amino acid biosynthesis and metabolism; Biosynthesis of cofactors, prosthetic groups and carriers	PA3997		gb|AE004091|AE004091:4477973-4478627 (-) // 100.0 //	lipoate-protein ligase B					Q9X6V9	EC:6.-.-.-										0006464 // cellular protein modification process // inferred from electronic annotation; 0009107 // lipoate biosynthetic process // inferred from electronic annotation	0005737 // cytoplasm // inferred from electronic annotation	0003824 // catalytic activity // inferred from electronic annotation; 0016415 // octanoyltransferase activity // inferred from electronic annotation; 0016740 // transferase activity // inferred from electronic annotation; 0016746 // transferase activity, transferring acyl groups // inferred from electronic annotation; 0033819 // lipoyl(octanoyl) transferase activity // inferred from electronic an…	Folate biosynthesis // ---; Lysine degradation // ---; Ubiquinone biosynthesis // ---				This probe set was annotated using the Matching Probes based pipeline to a pseudoCAP identifier using 1 transcripts. // false // Matching Probes // A	PA3997(13)	PA3997 // product=lipoate-protein ligase B; Class 2 gene=lipB function=Amino acid biosynthesis and metabolism ; Biosynthesis of cofactors, prosthetic groups and carriers // pseudoCAP // 13 // ---
PA4813_lipC_at	PA4813_lipC	6.55	8.5	-3.87	0	0	lipC	lipase LipC		P. aeruginosa Genome Array	Pseudomonas aeruginosa	2014-10-06	Exemplar sequence	Pseudomonas Genome Database	PA4813 /GENE=lipC /DEF=lipase LipC /FUNCTION=Fatty acid and phospholipid metabolism	PA4813		gb|AE004091|AE004091:5402015-5402945 (-) // 100.0 //	lipase LipC					Q9HUZ7																		This probe set was annotated using the Matching Probes based pipeline to a pseudoCAP identifier using 1 transcripts. // false // Matching Probes // A	PA4813(13)	PA4813 // product=lipase LipC; Class 1 gene=lipC function=Fatty acid and phospholipid metabolism // pseudoCAP // 13 // ---
PA3984_lnt_at	PA3984_lnt	6.92	8.03	-2.16	0	0	lnt	apolipoprotein N-acyltransferase		P. aeruginosa Genome Array	Pseudomonas aeruginosa	2014-10-06	Exemplar sequence	Pseudomonas Genome Database	PA3984 /GENE=lnt /DEF=apolipoprotein N-acyltransferase /FUNCTION=Cell wall / LPS / capsule; Translation, post-translational modification, degradation	PA3984		gb|AE004091|AE004091:4463903-4465439 (+) // 100.0 //	apolipoprotein N-acyltransferase					Q9ZI86											0006807 // nitrogen compound metabolic process // inferred from electronic annotation; 0042158 // lipoprotein biosynthetic process // inferred from electronic annotation	0005886 // plasma membrane // inferred from electronic annotation; 0016020 // membrane // inferred from electronic annotation; 0016021 // integral component of membrane // inferred from electronic annotation	0016410 // N-acyltransferase activity // inferred from electronic annotation; 0016740 // transferase activity // inferred from electronic annotation; 0016746 // transferase activity, transferring acyl groups // inferred from electronic annotation; 0016787 // hydrolase activity // inferred from electronic annotation; 0016810 // hydrolase activity, acting on carbon-nitrogen (but not peptide) bonds …					This probe set was annotated using the Matching Probes based pipeline to a pseudoCAP identifier using 1 transcripts. // false // Matching Probes // A	PA3984(13)	PA3984 // product=apolipoprotein N-acyltransferase; Class 2 gene=lnt function=Cell wall / LPS / capsule ; Translation, post-translational modification, degradation // pseudoCAP // 13 // ---
PA4829_lpd3_at	PA4829_lpd3	9.49	7.92	2.97	0	0	lpd3	dihydrolipoamide dehydrogenase 3		P. aeruginosa Genome Array	Pseudomonas aeruginosa	2014-10-06	Exemplar sequence	Pseudomonas Genome Database	PA4829 /GENE=lpd3 /DEF=dihydrolipoamide dehydrogenase 3 /FUNCTION=Energy metabolism	PA4829		gb|AE004091|AE004091:5420322-5421726 (-) // 100.0 //	dihydrolipoamide dehydrogenase 3					Q9HUY1	EC:1.8.1.4										0006096 // glycolytic process // inferred from electronic annotation; 0045454 // cell redox homeostasis // inferred from electronic annotation; 0055114 // oxidation-reduction process // inferred from electronic annotation	0005737 // cytoplasm // inferred from electronic annotation	0004148 // dihydrolipoyl dehydrogenase activity // inferred from electronic annotation; 0016491 // oxidoreductase activity // inferred from electronic annotation; 0016668 // oxidoreductase activity, acting on a sulfur group of donors, NAD(P) as acceptor // inferred from electronic annotation; 0050660 // flavin adenine dinucleotide binding // inferred from electronic annotation	Citrate cycle (TCA cycle) // ---; Glycine, serine and threonine metabolism // ---; Glycolysis / Gluconeogenesis // ---; Pyruvate metabolism // ---				This probe set was annotated using the Matching Probes based pipeline to a pseudoCAP identifier using 1 transcripts. // false // Matching Probes // A	PA4829(13)	PA4829 // product=dihydrolipoamide dehydrogenase 3; Class 2 gene=lpd3 function=Energy metabolism // pseudoCAP // 13 // ---
PA3646_lpxD_at	PA3646_lpxD	6.85	8.83	-3.93	0	0	lpxD	UDP-3-O-[3-hydroxylauroyl] glucosamine N-acyltransferase		P. aeruginosa Genome Array	Pseudomonas aeruginosa	2014-10-06	Exemplar sequence	Pseudomonas Genome Database	PA3646 /GENE=lpxD /DEF=UDP-3-O-[3-hydroxylauroyl] glucosamine N-acyltransferase /FUNCTION=Cell wall / LPS / capsule	PA3646		gb|AE004091|AE004091:4083443-4084505 (-) // 100.0 //	UDP-3-O-[3-hydroxylauroyl] glucosamine N-acyltransferase					Q9HXY6	EC:2.3.1.-										0006629 // lipid metabolic process // inferred from electronic annotation; 0009245 // lipid A biosynthetic process // inferred from electronic annotation		0016740 // transferase activity // inferred from electronic annotation; 0016746 // transferase activity, transferring acyl groups // inferred from electronic annotation; 0016747 // transferase activity, transferring acyl groups other than amino-acyl groups // inferred from electronic annotation	Lipopolysaccharide biosynthesis // ---				This probe set was annotated using the Matching Probes based pipeline to a pseudoCAP identifier using 1 transcripts. // false // Matching Probes // A	PA3646(13)	PA3646 // product=UDP-3-O-[3-hydroxylauroyl] glucosamine N-acyltransferase; Class 2 gene=lpxD function=Cell wall / LPS / capsule // pseudoCAP // 13 // ---
PA2981_lpxK_at	PA2981_lpxK	4.96	6.62	-3.17	0	0	lpxK	tetraacyldisaccharide 4*-kinase		P. aeruginosa Genome Array	Pseudomonas aeruginosa	2014-10-06	Exemplar sequence	Pseudomonas Genome Database	PA2981 /GENE=lpxK /DEF=tetraacyldisaccharide 4*-kinase /FUNCTION=Cell wall / LPS / capsule	PA2981		gb|AE004091|AE004091:3338678-3339677 (-) // 100.0 //	tetraacyldisaccharide 4*-kinase																			Lipopolysaccharide biosynthesis // ---				This probe set was annotated using the Design Representative Id based pipeline to a Pseudomonas Genome Database identifier using 1 transcripts. // false // Design Representative Id // R	PA2981	PA2981 // PA2981 /GENE=lpxK /DEF=tetraacyldisaccharide 4*-kinase /FUNCTION=Cell wall / LPS / capsule // pa // --- // ---
PA0936_at	PA0936	9.45	8.18	2.42	0	0	lpxO2	lipopolysaccharide biosynthetic protein LpxO2		P. aeruginosa Genome Array	Pseudomonas aeruginosa	2014-10-06	Exemplar sequence	Pseudomonas Genome Database	PA0936 /DEF=hypothetical protein /FUNCTION=Hypothetical, unclassified, unknown	PA0936		gb|AE004091|AE004091:1026274-1027213 (-) // 100.0 //	lipopolysaccharide biosynthetic protein LpxO2					Q9I522											0018193 // peptidyl-amino acid modification // inferred from electronic annotation							This probe set was annotated using the Matching Probes based pipeline to a pseudoCAP identifier using 1 transcripts. // false // Matching Probes // A	PA0936(13)	PA0936 // product=lipopolysaccharide biosynthetic protein LpxO2; Class 2 gene=lpxO2 function=Putative enzymes ; Cell wall / LPS / capsule // pseudoCAP // 13 // ---
PA5308_lrp_at	PA5308_lrp	5.17	9.35	-18.12	0	0	lrp	leucine-responsive regulatory protein		P. aeruginosa Genome Array	Pseudomonas aeruginosa	2014-10-06	Exemplar sequence	Pseudomonas Genome Database	PA5308 /GENE=lrp /DEF=leucine-responsive regulatory protein /FUNCTION=Central intermediary metabolism; Transcriptional regulators	PA5308		gb|AE004091|AE004091:5977122-5977611 (+) // 100.0 //	leucine-responsive regulatory protein					Q9HTP6											0006351 // transcription, DNA-templated // inferred from electronic annotation; 0006355 // regulation of transcription, DNA-templated // inferred from electronic annotation; 0006524 // alanine catabolic process // inferred from mutant phenotype	0005622 // intracellular // inferred from electronic annotation	0003677 // DNA binding // inferred from electronic annotation; 0003700 // sequence-specific DNA binding transcription factor activity // inferred from electronic annotation; 0043565 // sequence-specific DNA binding // inferred from electronic annotation					This probe set was annotated using the Matching Probes based pipeline to a pseudoCAP identifier using 1 transcripts. // false // Matching Probes // A	PA5308(13)	PA5308 // product=leucine-responsive regulatory protein; Class 2 gene=lrp function=Central intermediary metabolism ; Transcriptional regulators // pseudoCAP // 13 // ---
PA0210_mdcC_at	PA0210_mdcC	8.3	6.73	2.98	0	0	mdcC	malonate decarboxylase delta subunit		P. aeruginosa Genome Array	Pseudomonas aeruginosa	2014-10-06	Exemplar sequence	Pseudomonas Genome Database	PA0210 /GENE=mdcC /DEF=malonate decarboxylase delta subunit /FUNCTION=Carbon compound catabolism	PA0210		gb|AE004091|AE004091:239779-240079 (+) // 100.0 //	malonate decarboxylase delta subunit					Q9I6S8											0006633 // fatty acid biosynthetic process // inferred from electronic annotation	0005737 // cytoplasm // inferred from electronic annotation	0000036 // ACP phosphopantetheine attachment site binding involved in fatty acid biosynthetic process // inferred from electronic annotation					This probe set was annotated using the Matching Probes based pipeline to a pseudoCAP identifier using 1 transcripts. // false // Matching Probes // A	PA0210(13)	PA0210 // product=malonate decarboxylase delta subunit; Class 2 gene=mdcC function=Carbon compound catabolism // pseudoCAP // 13 // ---
PA0211_mdcD_at	PA0211_mdcD	8.67	6.02	6.26	0	0	mdcD	malonate decarboxylase beta subunit		P. aeruginosa Genome Array	Pseudomonas aeruginosa	2014-10-06	Exemplar sequence	Pseudomonas Genome Database	PA0211 /GENE=mdcD /DEF=malonate decarboxylase beta subunit /FUNCTION=Carbon compound catabolism	PA0211		gb|AE004091|AE004091:240071-240935 (+) // 100.0 //	malonate decarboxylase beta subunit			EBG00000299055		Q9I6S7											0008152 // metabolic process // inferred from electronic annotation		0016874 // ligase activity // inferred from electronic annotation					This probe set was annotated using the Matching Probes based pipeline to a pseudoCAP identifier using 1 transcripts. // false // Matching Probes // A	PA0211(13)	PA0211 // product=malonate decarboxylase beta subunit; Class 2 gene=mdcD function=Carbon compound catabolism // pseudoCAP // 13 // ---
PA3482_metG_at	PA3482_metG	9.43	7.67	3.41	0	0	metG	methionyl-tRNA synthetase		P. aeruginosa Genome Array	Pseudomonas aeruginosa	2014-10-06	Exemplar sequence	Pseudomonas Genome Database	PA3482 /GENE=metG /DEF=methionyl-tRNA synthetase /FUNCTION=Amino acid biosynthesis and metabolism; Translation, post-translational modification, degradation	PA3482		gb|AE004091|AE004091:3895323-3897357 (+) // 100.0 //	methionyl-tRNA synthetase					Q9HYC7	EC:6.1.1.10										0006412 // translation // inferred from electronic annotation; 0006418 // tRNA aminoacylation for protein translation // inferred from electronic annotation; 0006431 // methionyl-tRNA aminoacylation // inferred from electronic annotation	0005737 // cytoplasm // inferred from electronic annotation	0000049 // tRNA binding // inferred from electronic annotation; 0000166 // nucleotide binding // inferred from electronic annotation; 0003723 // RNA binding // inferred from electronic annotation; 0004812 // aminoacyl-tRNA ligase activity // inferred from electronic annotation; 0004825 // methionine-tRNA ligase activity // inferred from electronic annotation; 0005524 // ATP binding // inferred fr…	Aminoacyl-tRNA biosynthesis // ---; Methionine metabolism // ---; Selenoamino acid metabolism // ---				This probe set was annotated using the Matching Probes based pipeline to a pseudoCAP identifier using 1 transcripts. // false // Matching Probes // A	PA3482(13)	PA3482 // product=methionyl-tRNA synthetase; Class 2 gene=metG function=Amino acid biosynthesis and metabolism ; Translation, post-translational modification, degradation // pseudoCAP // 13 // ---
PA5025_metY_at	PA5025_metY	4.91	7.04	-4.36	0	0	metY	homocysteine synthase		P. aeruginosa Genome Array	Pseudomonas aeruginosa	2014-10-06	Exemplar sequence	Pseudomonas Genome Database	PA5025 /GENE=metY /DEF=homocysteine synthase /FUNCTION=Amino acid biosynthesis and metabolism	PA5025		gb|AE004091|AE004091:5655647-5656925 (+) // 100.0 //	homocysteine synthase					Q9HUE4	EC:4.2.99.10										0006520 // cellular amino acid metabolic process // inferred from electronic annotation		0003824 // catalytic activity // inferred from electronic annotation; 0016765 // transferase activity, transferring alkyl or aryl (other than methyl) groups // inferred from electronic annotation; 0030170 // pyridoxal phosphate binding // inferred from electronic annotation	Cysteine metabolism // ---; Glycine, serine and threonine metabolism // ---; Methionine metabolism // ---; Nitrogen metabolism // ---; Selenoamino acid metabolism // ---; Sulfur metabolism // ---				This probe set was annotated using the Matching Probes based pipeline to a pseudoCAP identifier using 1 transcripts. // false // Matching Probes // A	PA5025(13)	PA5025 // product=homocysteine synthase; Class 2 gene=metY function=Amino acid biosynthesis and metabolism // pseudoCAP // 13 // ---
PA4205_at	PA4205	9.29	6.59	6.49	0	0	mexG	hypothetical protein		P. aeruginosa Genome Array	Pseudomonas aeruginosa	2014-10-06	Exemplar sequence	Pseudomonas Genome Database	PA4205 /DEF=hypothetical protein /FUNCTION=Hypothetical, unclassified, unknown; Membrane proteins	PA4205		gb|AE004091|AE004091:4705955-4706402 (+) // 100.0 //	hypothetical protein					Q9HWH6														Quorum sensing // ---				This probe set was annotated using the Matching Probes based pipeline to a pseudoCAP identifier using 1 transcripts. // false // Matching Probes // A	PA4205(13)	PA4205 // product=hypothetical protein; Class 1 gene=mexG function=Membrane proteins // pseudoCAP // 13 // ---
PA3002_mfd_at	PA3002_mfd	8.64	9.88	-2.37	0	0	mfd	transcription-repair coupling protein Mfd		P. aeruginosa Genome Array	Pseudomonas aeruginosa	2014-10-06	Exemplar sequence	Pseudomonas Genome Database	PA3002 /GENE=mfd /DEF=transcription-repair coupling protein Mfd /FUNCTION=DNA replication, recombination, modification and repair	PA3002		gb|AE004091|AE004091:3360874-3364321 (+) // 100.0 //	transcription-repair coupling protein Mfd					Q9HZK3											0000716 // transcription-coupled nucleotide-excision repair, DNA damage recognition // inferred from electronic annotation; 0006281 // DNA repair // inferred from electronic annotation; 0006355 // regulation of transcription, DNA-templated // inferred from electronic annotation; 0006974 // cellular response to DNA damage stimulus // inferred from electronic annotation	0005737 // cytoplasm // inferred from electronic annotation	0000166 // nucleotide binding // inferred from electronic annotation; 0003676 // nucleic acid binding // inferred from electronic annotation; 0003677 // DNA binding // inferred from electronic annotation; 0003684 // damaged DNA binding // inferred from electronic annotation; 0004386 // helicase activity // inferred from electronic annotation; 0005524 // ATP binding // inferred from electronic ann…					This probe set was annotated using the Matching Probes based pipeline to a pseudoCAP identifier using 1 transcripts. // false // Matching Probes // A	PA3002(13)	PA3002 // product=transcription-repair coupling protein Mfd; Class 2 gene=mfd function=DNA replication, recombination, modification and repair // pseudoCAP // 13 // ---
PA4825_mgtA_at	PA4825_mgtA	10.59	9.51	2.12	0	0	mgtA	Mg(2+) transport ATPase, P-type 2		P. aeruginosa Genome Array	Pseudomonas aeruginosa	2014-10-06	Exemplar sequence	Pseudomonas Genome Database	PA4825 /GENE=mgtA /DEF=Mg(2+) transport ATPase, P-type 2 /FUNCTION=Transport of small molecules	PA4825		gb|AE004091|AE004091:5415412-5418124 (-) // 100.0 //	Mg(2+) transport ATPase, P-type 2					Q9HUY5	EC:3.6.1.-										0006812 // cation transport // inferred from electronic annotation; 0008152 // metabolic process // inferred from electronic annotation; 0015693 // magnesium ion transport // inferred from electronic annotation	0016021 // integral component of membrane // inferred from electronic annotation	0000166 // nucleotide binding // inferred from electronic annotation; 0005524 // ATP binding // inferred from electronic annotation; 0015444 // magnesium-importing ATPase activity // inferred from electronic annotation; 0016787 // hydrolase activity // inferred from electronic annotation; 0019829 // cation-transporting ATPase activity // inferred from electronic annotation; 0046872 // metal ion b…					This probe set was annotated using the Matching Probes based pipeline to a pseudoCAP identifier using 1 transcripts. // false // Matching Probes // A	PA4825(13)	PA4825 // product=Mg(2+) transport ATPase, P-type 2; Class 2 gene=mgtA function=Transport of small molecules // pseudoCAP // 13 // ---
PA3243_minC_at	PA3243_minC	7.5	8.53	-2.04	0	0	minC	cell division inhibitor MinC		P. aeruginosa Genome Array	Pseudomonas aeruginosa	2014-10-06	Exemplar sequence	Pseudomonas Genome Database	PA3243 /GENE=minC /DEF=cell division inhibitor MinC /FUNCTION=Cell division	PA3243		gb|AE004091|AE004091:3630764-3631556 (+) // 100.0 //	cell division inhibitor MinC					Q9HYZ7											0000902 // cell morphogenesis // inferred from electronic annotation; 0000917 // barrier septum assembly // inferred from electronic annotation; 0007049 // cell cycle // inferred from electronic annotation; 0051301 // cell division // inferred from electronic annotation; 0051302 // regulation of cell division // inferred from electronic annotation; 0051726 // regulation of cell cycle // inferred …							This probe set was annotated using the Matching Probes based pipeline to a pseudoCAP identifier using 1 transcripts. // false // Matching Probes // A	PA3243(13)	PA3243 // product=cell division inhibitor MinC; Class 2 gene=minC function=Cell division // pseudoCAP // 13 // ---
PA3029_moaB2_at	PA3029_moaB2	6.61	8.28	-3.2	0	0	moaB2	molybdopterin biosynthetic protein B2		P. aeruginosa Genome Array	Pseudomonas aeruginosa	2014-10-06	Exemplar sequence	Pseudomonas Genome Database	PA3029 /GENE=moaB2 /DEF=molybdopterin biosynthetic protein B2 /FUNCTION=Biosynthesis of cofactors, prosthetic groups and carriers	PA3029		gb|AE004091|AE004091:3393481-3394021 (-) // 100.0 //	molybdopterin biosynthetic protein B2					Q9HZH7											0006777 // Mo-molybdopterin cofactor biosynthetic process // inferred from electronic annotation			Molybdopterin biosynthesis // ---				This probe set was annotated using the Matching Probes based pipeline to a pseudoCAP identifier using 1 transcripts. // false // Matching Probes // A	PA3029(13)	PA3029 // product=molybdopterin biosynthetic protein B2; Class 2 gene=moaB2 function=Biosynthesis of cofactors, prosthetic groups and carriers // pseudoCAP // 13 // ---
PA3917_moaD_at	PA3917_moaD	7.56	8.78	-2.33	0	0	moaD	molybdopterin converting factor, small subunit		P. aeruginosa Genome Array	Pseudomonas aeruginosa	2014-10-06	Exemplar sequence	Pseudomonas Genome Database	PA3917 /GENE=moaD /DEF=molybdopterin converting factor, small subunit /FUNCTION=Biosynthesis of cofactors, prosthetic groups and carriers	PA3917		gb|AE004091|AE004091:4386356-4386608 (-) // 100.0 //	molybdopterin converting factor, small subunit					Q9HX96											0006777 // Mo-molybdopterin cofactor biosynthetic process // inferred from electronic annotation			Molybdopterin biosynthesis // ---				This probe set was annotated using the Matching Probes based pipeline to a pseudoCAP identifier using 1 transcripts. // false // Matching Probes // A	PA3917(12)	PA3917 // product=molybdopterin converting factor, small subunit; Class 2 gene=moaD function=Biosynthesis of cofactors, prosthetic groups and carriers // pseudoCAP // 12 // ---
PA3916_moaE_at	PA3916_moaE	9.02	6.77	4.76	0	0	moaE	molybdopterin converting factor, large subunit		P. aeruginosa Genome Array	Pseudomonas aeruginosa	2014-10-06	Exemplar sequence	Pseudomonas Genome Database	PA3916 /GENE=moaE /DEF=molybdopterin converting factor, large subunit /FUNCTION=Biosynthesis of cofactors, prosthetic groups and carriers	PA3916		gb|AE004091|AE004091:4385899-4386352 (-) // 100.0 //	molybdopterin converting factor, large subunit					Q9HX97											0006777 // Mo-molybdopterin cofactor biosynthetic process // inferred from electronic annotation		0016740 // transferase activity // inferred from electronic annotation; 0030366 // molybdopterin synthase activity // inferred from electronic annotation	Molybdopterin biosynthesis // ---				This probe set was annotated using the Matching Probes based pipeline to a pseudoCAP identifier using 1 transcripts. // false // Matching Probes // A	PA3916(13)	PA3916 // product=molybdopterin converting factor, large subunit; Class 2 gene=moaE function=Biosynthesis of cofactors, prosthetic groups and carriers // pseudoCAP // 13 // ---
PA1862_modB_at	PA1862_modB	8.38	5.86	5.77	0	0	modB	molybdenum transport protein ModB		P. aeruginosa Genome Array	Pseudomonas aeruginosa	2014-10-06	Exemplar sequence	Pseudomonas Genome Database	PA1862 /GENE=modB /DEF=molybdenum transport protein ModB /FUNCTION=Transport of small molecules	PA1862		gb|AE004091|AE004091:2021712-2022399 (-) // 100.0 //	molybdenum transport protein ModB					Q9I2N3											0006810 // transport // inferred from electronic annotation; 0015689 // molybdate ion transport // inferred from electronic annotation	0005886 // plasma membrane // inferred from electronic annotation; 0016020 // membrane // inferred from electronic annotation; 0016021 // integral component of membrane // inferred from electronic annotation	0015098 // molybdate ion transmembrane transporter activity // inferred from electronic annotation					This probe set was annotated using the Matching Probes based pipeline to a pseudoCAP identifier using 1 transcripts. // false // Matching Probes // A	PA1862(13)	PA1862 // product=molybdenum transport protein ModB; Class 2 gene=modB function=Transport of small molecules // pseudoCAP // 13 // ---
PA4663_moeB_at	PA4663_moeB	8.8	7.51	2.45	0	0	moeB	molybdopterin biosynthesis MoeB protein		P. aeruginosa Genome Array	Pseudomonas aeruginosa	2014-10-06	Exemplar sequence	Pseudomonas Genome Database	PA4663 /GENE=moeB /DEF=molybdopterin biosynthesis MoeB protein /FUNCTION=Biosynthesis of cofactors, prosthetic groups and carriers	PA4663		gb|AE004091|AE004091:5230900-5231659 (-) // 100.0 //	molybdopterin biosynthesis MoeB protein					Q9HVC9											0008152 // metabolic process // inferred from electronic annotation		0003824 // catalytic activity // inferred from electronic annotation					This probe set was annotated using the Matching Probes based pipeline to a pseudoCAP identifier using 1 transcripts. // false // Matching Probes // A	PA4663(13)	PA4663 // product=molybdopterin biosynthesis MoeB protein; Class 2 gene=moeB function=Biosynthesis of cofactors, prosthetic groups and carriers // pseudoCAP // 13 // ---
PA2356_msuD_at	PA2356_msuD	7.6	6.45	2.21	0	0	msuD	methanesulfonate sulfonatase MsuD		P. aeruginosa Genome Array	Pseudomonas aeruginosa	2014-10-06	Exemplar sequence	Pseudomonas Genome Database	PA2356 /GENE=msuD /DEF=methanesulfonate sulfonatase MsuD /FUNCTION=Carbon compound catabolism	PA2356		gb|AE004091|AE004091:2603560-2604706 (-) // 100.0 //	methanesulfonate sulfonatase MsuD					Q9I1C2											0055114 // oxidation-reduction process // inferred from electronic annotation		0004497 // monooxygenase activity // inferred from electronic annotation; 0008726 // alkanesulfonate monooxygenase activity // inferred from electronic annotation; 0016491 // oxidoreductase activity // inferred from electronic annotation; 0016705 // oxidoreductase activity, acting on paired donors, with incorporation or reduction of molecular oxygen // inferred from electronic annotation	Sulfur metabolism // ---				This probe set was annotated using the Matching Probes based pipeline to a pseudoCAP identifier using 1 transcripts. // false // Matching Probes // A	PA2356(12)	PA2356 // product=methanesulfonate sulfonatase MsuD; Class 1 gene=msuD function=Carbon compound catabolism ; Central intermediary metabolism // pseudoCAP // 12 // ---
PA5434_mtr_at	PA5434_mtr	8.32	5.75	5.92	0	0	mtr	tryptophan permease		P. aeruginosa Genome Array	Pseudomonas aeruginosa	2014-10-06	Exemplar sequence	Pseudomonas Genome Database	PA5434 /GENE=mtr /DEF=tryptophan permease /FUNCTION=Membrane proteins; Transport of small molecules	PA5434		gb|AE004091|AE004091:6115058-6116312 (-) // 100.0 //	tryptophan permease					Q9HTD2											0003333 // amino acid transmembrane transport // inferred from electronic annotation; 0006810 // transport // inferred from electronic annotation; 0006865 // amino acid transport // inferred from electronic annotation; 0015801 // aromatic amino acid transport // inferred from electronic annotation	0005886 // plasma membrane // inferred from electronic annotation; 0005887 // integral component of plasma membrane // inferred from electronic annotation; 0016020 // membrane // inferred from electronic annotation; 0016021 // integral component of membrane // inferred from electronic annotation	0015173 // aromatic amino acid transmembrane transporter activity // inferred from electronic annotation					This probe set was annotated using the Matching Probes based pipeline to a pseudoCAP identifier using 1 transcripts. // false // Matching Probes // A	PA5434(12)	PA5434 // product=tryptophan permease; Class 2 gene=mtr function=Membrane proteins ; Transport of small molecules // pseudoCAP // 12 // ---
PA2977_murB_at	PA2977_murB	5.43	6.85	-2.68	0	0	murB	UDP-N-acetylpyruvoylglucosamine reductase		P. aeruginosa Genome Array	Pseudomonas aeruginosa	2014-10-06	Exemplar sequence	Pseudomonas Genome Database	PA2977 /GENE=murB /DEF=UDP-N-acetylpyruvoylglucosamine reductase /FUNCTION=Cell wall / LPS / capsule	PA2977		gb|AE004091|AE004091:3336211-3337231 (-) // 100.0 //	UDP-N-acetylpyruvoylglucosamine reductase					Q9HZM7	EC:1.1.1.158										0007049 // cell cycle // inferred from electronic annotation; 0008360 // regulation of cell shape // inferred from electronic annotation; 0009252 // peptidoglycan biosynthetic process // inferred from electronic annotation; 0051301 // cell division // inferred from electronic annotation; 0055114 // oxidation-reduction process // inferred from electronic annotation	0005737 // cytoplasm // inferred from electronic annotation	0003824 // catalytic activity // inferred from electronic annotation; 0008762 // UDP-N-acetylmuramate dehydrogenase activity // inferred from electronic annotation; 0016491 // oxidoreductase activity // inferred from electronic annotation; 0016614 // oxidoreductase activity, acting on CH-OH group of donors // inferred from electronic annotation; 0050660 // flavin adenine dinucleotide binding // i…	Aminosugars metabolism // ---; Peptideglycan biosynthesis // ---				This probe set was annotated using the Matching Probes based pipeline to a pseudoCAP identifier using 1 transcripts. // false // Matching Probes // A	PA2977(13)	PA2977 // product=UDP-N-acetylpyruvoylglucosamine reductase; Class 2 gene=murB function=Cell wall / LPS / capsule // pseudoCAP // 13 // ---
PA4662_murI_at	PA4662_murI	6.97	8.62	-3.15	0	0	murI	glutamate racemase		P. aeruginosa Genome Array	Pseudomonas aeruginosa	2014-10-06	Exemplar sequence	Pseudomonas Genome Database	PA4662 /GENE=murI /DEF=glutamate racemase /FUNCTION=Cell wall / LPS / capsule	PA4662		gb|AE004091|AE004091:5230113-5230911 (-) // 100.0 //	glutamate racemase					Q9HVD0	EC:5.1.1.3										0006807 // nitrogen compound metabolic process // inferred from electronic annotation; 0008152 // metabolic process // inferred from electronic annotation; 0008360 // regulation of cell shape // inferred from electronic annotation; 0009252 // peptidoglycan biosynthetic process // inferred from electronic annotation		0008881 // glutamate racemase activity // inferred from electronic annotation; 0016853 // isomerase activity // inferred from electronic annotation; 0016855 // racemase and epimerase activity, acting on amino acids and derivatives // inferred from electronic annotation; 0036361 // racemase activity, acting on amino acids and derivatives // inferred from electronic annotation	Peptideglycan biosynthesis // ---				This probe set was annotated using the Matching Probes based pipeline to a pseudoCAP identifier using 1 transcripts. // false // Matching Probes // A	PA4662(13)	PA4662 // product=glutamate racemase; Class 2 gene=murI function=Cell wall / LPS / capsule // pseudoCAP // 13 // ---
PA5147_mutY_at	PA5147_mutY	5.32	7.96	-6.26	0	0	mutY	A / G specific adenine glycosylase		P. aeruginosa Genome Array	Pseudomonas aeruginosa	2014-10-06	Exemplar sequence	Pseudomonas Genome Database	PA5147 /GENE=mutY /DEF=A / G specific adenine glycosylase /FUNCTION=DNA replication, recombination, modification and repair	PA5147		gb|AE004091|AE004091:5795953-5797021 (+) // 100.0 //	A / G specific adenine glycosylase					Q9HU37	EC:3.2.2.-										0006281 // DNA repair // inferred from direct assay; 0006281 // DNA repair // inferred from electronic annotation; 0006281 // DNA repair // inferred from genetic interaction; 0006284 // base-excision repair // inferred from electronic annotation		0003677 // DNA binding // inferred from electronic annotation; 0003824 // catalytic activity // inferred from electronic annotation; 0016787 // hydrolase activity // inferred from direct assay; 0016787 // hydrolase activity // inferred from electronic annotation; 0016787 // hydrolase activity // inferred from genetic interaction; 0019104 // DNA N-glycosylase activity // inferred from electronic a…					This probe set was annotated using the Matching Probes based pipeline to a pseudoCAP identifier using 1 transcripts. // false // Matching Probes // A	PA5147(13)	PA5147 // product=A / G specific adenine glycosylase; Class 2 gene=mutY function=DNA replication, recombination, modification and repair // pseudoCAP // 13 // ---
PA1003_at	PA1003	8.82	6.97	3.6	0	0	mvfR	Transcriptional regulator		P. aeruginosa Genome Array	Pseudomonas aeruginosa	2014-10-06	Exemplar sequence	Pseudomonas Genome Database	PA1003 /DEF=probable transcriptional regulator /FUNCTION=Transcriptional regulators	PA1003		gb|AE004091|AE004091:1086097-1087096 (-) // 100.0 //	Transcriptional regulator					Q9I4X0											0006351 // transcription, DNA-templated // inferred from electronic annotation; 0006355 // regulation of transcription, DNA-templated // inferred from electronic annotation; 0034762 // regulation of transmembrane transport // inferred from mutant phenotype; 0043902 // positive regulation of multi-organism process // inferred from mutant phenotype; 0051349 // positive regulation of lyase activity …		0003677 // DNA binding // inferred from electronic annotation; 0003700 // sequence-specific DNA binding transcription factor activity // inferred from electronic annotation; 0044212 // transcription regulatory region DNA binding // inferred from direct assay					This probe set was annotated using the Matching Probes based pipeline to a pseudoCAP identifier using 1 transcripts. // false // Matching Probes // A	PA1003(13)	PA1003 // product=Transcriptional regulator MvfR; Class 1 gene=mvfR function=Biosynthesis of cofactors, prosthetic groups and carriers ; Transcriptional regulators // pseudoCAP // 13 // ---
PA4006_at	PA4006	7.97	6.28	3.23	0	0	nadD	nicotinic acid mononucleotide adenylyltransferase		P. aeruginosa Genome Array	Pseudomonas aeruginosa	2014-10-06	Exemplar sequence	Pseudomonas Genome Database	PA4006 /DEF=hypothetical protein /FUNCTION=Hypothetical, unclassified, unknown	PA4006		gb|AE004091|AE004091:4486202-4486847 (-) // 100.0 //	nicotinic acid mononucleotide adenylyltransferase					Q9HX21											0009058 // biosynthetic process // inferred from electronic annotation; 0009435 // NAD biosynthetic process // inferred from electronic annotation; 0019363 // pyridine nucleotide biosynthetic process // inferred from electronic annotation		0000166 // nucleotide binding // inferred from electronic annotation; 0003824 // catalytic activity // inferred from electronic annotation; 0004515 // nicotinate-nucleotide adenylyltransferase activity // inferred from electronic annotation; 0005524 // ATP binding // inferred from electronic annotation; 0016740 // transferase activity // inferred from electronic annotation; 0016779 // nucleotidyl…	Nicotinate and nicotinamide metabolism // ---				This probe set was annotated using the Matching Probes based pipeline to a pseudoCAP identifier using 1 transcripts. // false // Matching Probes // A	PA4006(13)	PA4006 // product=nicotinic acid mononucleotide adenylyltransferase; Class 2 gene=nadD function=Biosynthesis of cofactors, prosthetic groups and carriers // pseudoCAP // 13 // ---
PA1176_napF_at	PA1176_napF	4.3	7.16	-7.24	0	0	napF	ferredoxin protein NapF		P. aeruginosa Genome Array	Pseudomonas aeruginosa	2014-10-06	Exemplar sequence	Pseudomonas Genome Database	PA1176 /GENE=napF /DEF=ferredoxin protein NapF /FUNCTION=Energy metabolism	PA1176		gb|AE004091|AE004091:1276117-1276609 (-) // 100.0 //	ferredoxin protein NapF					Q9I4G1													0005506 // iron ion binding // inferred from electronic annotation; 0009055 // electron carrier activity // inferred from electronic annotation; 0051536 // iron-sulfur cluster binding // inferred from electronic annotation	Nitrogen metabolism // ---				This probe set was annotated using the Matching Probes based pipeline to a pseudoCAP identifier using 1 transcripts. // false // Matching Probes // A	PA1176(13)	PA1176 // product=ferredoxin protein NapF; Class 2 gene=napF function=Energy metabolism // pseudoCAP // 13 // ---
PA3875_narG_at	PA3875_narG	7.83	9.11	-2.41	0	0	narG	respiratory nitrate reductase alpha chain		P. aeruginosa Genome Array	Pseudomonas aeruginosa	2014-10-06	Exemplar sequence	Pseudomonas Genome Database	PA3875 /GENE=narG /DEF=respiratory nitrate reductase alpha chain /FUNCTION=Energy metabolism	PA3875		gb|AE004091|AE004091:4338260-4342046 (-) // 100.0 //	respiratory nitrate reductase alpha chain					O54043; G3XCX1	EC:1.7.99.4										0042126 // nitrate metabolic process // inferred from electronic annotation; 0055114 // oxidation-reduction process // inferred from electronic annotation	0009325 // nitrate reductase complex // inferred from electronic annotation	0008940 // nitrate reductase activity // inferred from electronic annotation; 0009055 // electron carrier activity // inferred from electronic annotation; 0016491 // oxidoreductase activity // inferred from electronic annotation; 0030151 // molybdenum ion binding // inferred from electronic annotation; 0046872 // metal ion binding // inferred from electronic annotation; 0051536 // iron-sulfur clu…	Nitrogen metabolism // ---				This probe set was annotated using the Matching Probes based pipeline to a pseudoCAP identifier using 1 transcripts. // false // Matching Probes // A	PA3875(13)	PA3875 // product=respiratory nitrate reductase alpha chain; Class 2 gene=narG function=Energy metabolism // pseudoCAP // 13 // ---
PA3878_narX_at	PA3878_narX	6.91	8.61	-3.25	0	0	narX	two-component sensor NarX		P. aeruginosa Genome Array	Pseudomonas aeruginosa	2014-10-06	Exemplar sequence	Pseudomonas Genome Database	PA3878 /GENE=narX /DEF=two-component sensor NarX /FUNCTION=Energy metabolism; Two-component regulatory systems	PA3878		gb|AE004091|AE004091:4345009-4346878 (+) // 100.0 //	two-component sensor NarX					O54040; G3XD66	EC:2.7.3.-										0000160 // phosphorelay signal transduction system // inferred from electronic annotation; 0007165 // signal transduction // inferred from electronic annotation; 0016310 // phosphorylation // inferred from electronic annotation; 0018106 // peptidyl-histidine phosphorylation // inferred from electronic annotation; 0023014 // signal transduction by phosphorylation // inferred from electronic annota…	0016020 // membrane // inferred from electronic annotation; 0016021 // integral component of membrane // inferred from electronic annotation	0000155 // phosphorelay sensor kinase activity // inferred from electronic annotation; 0000166 // nucleotide binding // inferred from electronic annotation; 0004673 // protein histidine kinase activity // inferred from electronic annotation; 0004871 // signal transducer activity // inferred from electronic annotation; 0005524 // ATP binding // inferred from electronic annotation; 0016301 // kinas…	Nitrogen metabolism // ---; Two-component System // ---				This probe set was annotated using the Matching Probes based pipeline to a pseudoCAP identifier using 1 transcripts. // false // Matching Probes // A	PA3878(13)	PA3878 // product=two-component sensor NarX; Class 2 gene=narX function=Energy metabolism ; Two-component regulatory systems // pseudoCAP // 13 // ---
PA1820_nhaB_at	PA1820_nhaB	6.2	8.09	-3.71	0	0	nhaB	sodium/proton antiporter NhaB		P. aeruginosa Genome Array	Pseudomonas aeruginosa	2014-10-06	Exemplar sequence	Pseudomonas Genome Database	PA1820 /GENE=nhaB /DEF=sodium/proton antiporter NhaB /FUNCTION=Membrane proteins; Transport of small molecules	PA1820		gb|AE004091|AE004091:1978439-1979942 (-) // 100.0 //	sodium/proton antiporter NhaB					Q9I2S5											0006810 // transport // inferred from electronic annotation; 0006811 // ion transport // inferred from electronic annotation; 0006814 // sodium ion transport // inferred from electronic annotation; 0035725 // sodium ion transmembrane transport // inferred from electronic annotation; 0055085 // transmembrane transport // inferred from electronic annotation	0005886 // plasma membrane // inferred from electronic annotation; 0016020 // membrane // inferred from electronic annotation; 0016021 // integral component of membrane // inferred from electronic annotation	0015081 // sodium ion transmembrane transporter activity // inferred from electronic annotation; 0015297 // antiporter activity // inferred from electronic annotation; 0015385 // sodium:proton antiporter activity // inferred from electronic annotation					This probe set was annotated using the Matching Probes based pipeline to a pseudoCAP identifier using 1 transcripts. // false // Matching Probes // A	PA1820(13)	PA1820 // product=sodium/proton antiporter NhaB; Class 2 gene=nhaB function=Membrane proteins ; Transport of small molecules // pseudoCAP // 13 // ---
PA1781_nirB_at	PA1781_nirB	7.61	9.33	-3.28	0	0	nirB	assimilatory nitrite reductase large subunit		P. aeruginosa Genome Array	Pseudomonas aeruginosa	2014-10-06	Exemplar sequence	Pseudomonas Genome Database	PA1781 /GENE=nirB /DEF=assimilatory nitrite reductase large subunit /FUNCTION=Central intermediary metabolism	PA1781		gb|AE004091|AE004091:1926176-1928627 (-) // 100.0 //	assimilatory nitrite reductase large subunit					Q9I2W1	EC:1.6.6.4										0042128 // nitrate assimilation // inferred from electronic annotation; 0055114 // oxidation-reduction process // inferred from electronic annotation		0008942 // nitrite reductase [NAD(P)H] activity // inferred from electronic annotation; 0016491 // oxidoreductase activity // inferred from electronic annotation; 0020037 // heme binding // inferred from electronic annotation; 0046872 // metal ion binding // inferred from electronic annotation; 0050660 // flavin adenine dinucleotide binding // inferred from electronic annotation; 0050661 // NADP …	Nitrogen metabolism // ---				This probe set was annotated using the Matching Probes based pipeline to a pseudoCAP identifier using 1 transcripts. // false // Matching Probes // A	PA1781(13)	PA1781 // product=assimilatory nitrite reductase large subunit; Class 2 gene=nirB function=Central intermediary metabolism // pseudoCAP // 13 // ---
PA0517_nirC_at	PA0517_nirC	7.68	8.72	-2.06	0	0	nirC	probable c-type cytochrome precursor		P. aeruginosa Genome Array	Pseudomonas aeruginosa	2014-10-06	Exemplar sequence	Pseudomonas Genome Database	PA0517 /GENE=nirC /DEF=probable c-type cytochrome precursor /FUNCTION=Biosynthesis of cofactors, prosthetic groups and carriers; Energy metabolism	PA0517		gb|AE004091|AE004091:577673-578033 (-) // 100.0 //	probable c-type cytochrome precursor					Q51479											0055114 // oxidation-reduction process // inferred from electronic annotation	0042597 // periplasmic space // inferred from electronic annotation	0009055 // electron carrier activity // inferred from electronic annotation; 0020037 // heme binding // inferred from electronic annotation; 0046872 // metal ion binding // inferred from electronic annotation	Biosynthesis of heme d1 // ---; Denitrification // ---				This probe set was annotated using the Matching Probes based pipeline to a pseudoCAP identifier using 1 transcripts. // false // Matching Probes // A	PA0517(13)	PA0517 // product=probable c-type cytochrome precursor; Class 3 gene=nirC function=Biosynthesis of cofactors, prosthetic groups and carriers ; Energy metabolism // pseudoCAP // 13 // ---
PA0520_nirQ_at	PA0520_nirQ	6.78	8.61	-3.56	0	0	nirQ	regulatory protein NirQ		P. aeruginosa Genome Array	Pseudomonas aeruginosa	2014-10-06	Exemplar sequence	Pseudomonas Genome Database	PA0520 /GENE=nirQ /DEF=regulatory protein NirQ /FUNCTION=Central intermediary metabolism; Energy metabolism	PA0520		gb|AE004091|AE004091:580316-581099 (+) // 100.0 //	regulatory protein NirQ					Q51481											0006200 // ATP catabolic process // inferred from electronic annotation; 0006351 // transcription, DNA-templated // inferred from electronic annotation; 0006355 // regulation of transcription, DNA-templated // inferred from electronic annotation	0005737 // cytoplasm // inferred from electronic annotation	0000166 // nucleotide binding // inferred from electronic annotation; 0003677 // DNA binding // inferred from electronic annotation; 0005524 // ATP binding // inferred from electronic annotation; 0016887 // ATPase activity // inferred from electronic annotation	Denitrification // ---				This probe set was annotated using the Matching Probes based pipeline to a pseudoCAP identifier using 1 transcripts. // false // Matching Probes // A	PA0520(13)	PA0520 // product=regulatory protein NirQ; Class 1 gene=nirQ function=Energy metabolism ; Central intermediary metabolism // pseudoCAP // 13 // ---
PA0519_nirS_at	PA0519_nirS	9.09	7.68	2.66	0	0	nirS	nitrite reductase precursor		P. aeruginosa Genome Array	Pseudomonas aeruginosa	2014-10-06	Exemplar sequence	Pseudomonas Genome Database	PA0519 /GENE=nirS /DEF=nitrite reductase precursor /FUNCTION=Energy metabolism	PA0519		gb|AE004091|AE004091:578394-580101 (-) // 100.0 //	nitrite reductase precursor					P24474	EC:1.9.3.2										0055114 // oxidation-reduction process // inferred from electronic annotation	0042597 // periplasmic space // inferred from electronic annotation	0009055 // electron carrier activity // inferred from electronic annotation; 0016491 // oxidoreductase activity // inferred from electronic annotation; 0020037 // heme binding // inferred from electronic annotation; 0046872 // metal ion binding // inferred from electronic annotation; 0050418 // hydroxylamine reductase activity // inferred from electronic annotation; 0050421 // nitrite reductase (…	Denitrification // ---				This probe set was annotated using the Matching Probes based pipeline to a pseudoCAP identifier using 1 transcripts. // false // Matching Probes // A	PA0519(13)	PA0519 // product=nitrite reductase precursor; Class 1 gene=nirS function=Energy metabolism // pseudoCAP // 13 // ---
PA0524_norB_at	PA0524_norB	7.73	8.8	-2.1	0	0	norB	nitric-oxide reductase subunit B		P. aeruginosa Genome Array	Pseudomonas aeruginosa	2014-10-06	Exemplar sequence	Pseudomonas Genome Database	PA0524 /GENE=norB /DEF=nitric-oxide reductase subunit B /FUNCTION=Energy metabolism	PA0524		gb|AE004091|AE004091:582455-583856 (+) // 100.0 //	nitric-oxide reductase subunit B					Q59647	EC:1.7.99.7										0009060 // aerobic respiration // inferred from electronic annotation; 0019333 // denitrification pathway // inferred from electronic annotation; 0055114 // oxidation-reduction process // inferred from electronic annotation; 1902600 // hydrogen ion transmembrane transport // inferred from electronic annotation	0005886 // plasma membrane // inferred from electronic annotation; 0016020 // membrane // inferred from electronic annotation; 0016021 // integral component of membrane // inferred from electronic annotation; 0070469 // respiratory chain // inferred from electronic annotation	0004129 // cytochrome-c oxidase activity // inferred from electronic annotation; 0005506 // iron ion binding // inferred from electronic annotation; 0009055 // electron carrier activity // inferred from electronic annotation; 0016491 // oxidoreductase activity // inferred from electronic annotation; 0016966 // nitric oxide reductase activity // inferred from electronic annotation; 0020037 // heme…	Denitrification // ---				This probe set was annotated using the Matching Probes based pipeline to a pseudoCAP identifier using 1 transcripts. // false // Matching Probes // A	PA0524(13)	PA0524 // product=nitric-oxide reductase subunit B; Class 1 gene=norB function=Energy metabolism // pseudoCAP // 13 // ---
PA3391_nosR_at	PA3391_nosR	7.82	9.4	-2.99	0	0	nosR	regulatory protein NosR		P. aeruginosa Genome Array	Pseudomonas aeruginosa	2014-10-06	Exemplar sequence	Pseudomonas Genome Database	PA3391 /GENE=nosR /DEF=regulatory protein NosR /FUNCTION=Energy metabolism; Membrane proteins	PA3391		gb|AE004091|AE004091:3794818-3796966 (+) // 100.0 //	regulatory protein NosR					Q9HYL3											0006351 // transcription, DNA-templated // inferred from electronic annotation; 0006355 // regulation of transcription, DNA-templated // inferred from electronic annotation; 0045893 // positive regulation of transcription, DNA-templated // inferred from electronic annotation	0005886 // plasma membrane // inferred from electronic annotation; 0016020 // membrane // inferred from electronic annotation	0003677 // DNA binding // inferred from electronic annotation; 0010181 // FMN binding // inferred from electronic annotation; 0051536 // iron-sulfur cluster binding // inferred from electronic annotation					This probe set was annotated using the Matching Probes based pipeline to a pseudoCAP identifier using 1 transcripts. // false // Matching Probes // A	PA3391(13)	PA3391 // product=regulatory protein NosR; Class 2 gene=nosR function=Membrane proteins ; Energy metabolism // pseudoCAP // 13 // ---
PA2997_nqrC_at	PA2997_nqrC	7.95	9.45	-2.84	0	0	nqrC	Na+-translocating NADH:ubiquinone oxidoreductase subunit Nrq3		P. aeruginosa Genome Array	Pseudomonas aeruginosa	2014-10-06	Exemplar sequence	Pseudomonas Genome Database	PA2997 /GENE=nqrC /DEF=Na+-translocating NADH:ubiquinone oxidoreductase subunit Nrq3 /FUNCTION=Energy metabolism	PA2997		gb|AE004091|AE004091:3354168-3354954 (-) // 100.0 //	Na+-translocating NADH:ubiquinone oxidoreductase subunit Nrq3					Q9HZK8											0006810 // transport // inferred from electronic annotation; 0006811 // ion transport // inferred from electronic annotation; 0006814 // sodium ion transport // inferred from electronic annotation; 0055114 // oxidation-reduction process // inferred from electronic annotation	0005886 // plasma membrane // inferred from electronic annotation; 0009276 // Gram-negative-bacterium-type cell wall // inferred from electronic annotation; 0016020 // membrane // inferred from electronic annotation; 0016021 // integral component of membrane // inferred from electronic annotation	0010181 // FMN binding // inferred from electronic annotation; 0016491 // oxidoreductase activity // inferred from electronic annotation; 0016655 // oxidoreductase activity, acting on NAD(P)H, quinone or similar compound as acceptor // inferred from electronic annotation					This probe set was annotated using the Matching Probes based pipeline to a pseudoCAP identifier using 1 transcripts. // false // Matching Probes // A	PA2997(13)	PA2997 // product=Na+-translocating NADH:ubiquinone oxidoreductase subunit Nrq3; Class 2 gene=nqrC function=Energy metabolism // pseudoCAP // 13 // ---
PA2994_nqrF_at	PA2994_nqrF	9.79	8.71	2.11	0	0	nqrF	Na+-translocating NADH:quinone oxidoreductase, subunit Nqr6		P. aeruginosa Genome Array	Pseudomonas aeruginosa	2014-10-06	Exemplar sequence	Pseudomonas Genome Database	PA2994 /GENE=nqrF /DEF=Na+-translocating NADH:quinone oxidoreductase, subunit Nqr6 /FUNCTION=Energy metabolism	PA2994		gb|AE004091|AE004091:3351655-3352879 (-) // 100.0 //	Na+-translocating NADH:quinone oxidoreductase, subunit Nqr6					Q9HZL1											0006810 // transport // inferred from electronic annotation; 0006811 // ion transport // inferred from electronic annotation; 0006814 // sodium ion transport // inferred from electronic annotation; 0055114 // oxidation-reduction process // inferred from electronic annotation	0005886 // plasma membrane // inferred from electronic annotation; 0009276 // Gram-negative-bacterium-type cell wall // inferred from electronic annotation; 0016020 // membrane // inferred from electronic annotation; 0016021 // integral component of membrane // inferred from electronic annotation	0009055 // electron carrier activity // inferred from electronic annotation; 0016491 // oxidoreductase activity // inferred from electronic annotation; 0016655 // oxidoreductase activity, acting on NAD(P)H, quinone or similar compound as acceptor // inferred from electronic annotation; 0046872 // metal ion binding // inferred from electronic annotation; 0051536 // iron-sulfur cluster binding // i…					This probe set was annotated using the Matching Probes based pipeline to a pseudoCAP identifier using 1 transcripts. // false // Matching Probes // A	PA2994(13)	PA2994 // product=Na+-translocating NADH:quinone oxidoreductase, subunit Nqr6; Class 2 gene=nqrF function=Energy metabolism // pseudoCAP // 13 // ---
PA0143_at	PA0143	8.62	9.68	-2.08	0	0	nuh	nonspecific ribonucleoside hydrolase		P. aeruginosa Genome Array	Pseudomonas aeruginosa	2014-10-06	Exemplar sequence	Pseudomonas Genome Database	PA0143 /DEF=probable nucleoside hydrolase /FUNCTION=Nucleotide biosynthesis and metabolism	PA0143		gb|AE004091|AE004091:163426-164416 (+) // 100.0 //	nonspecific ribonucleoside hydrolase					Q9I6Y9											0006163 // purine nucleotide metabolic process // inferred from mutant phenotype; 0008152 // metabolic process // inferred from electronic annotation		0008477 // purine nucleosidase activity // inferred from mutant phenotype; 0016787 // hydrolase activity // inferred from electronic annotation; 0016798 // hydrolase activity, acting on glycosyl bonds // inferred from electronic annotation; 0016799 // hydrolase activity, hydrolyzing N-glycosyl compounds // inferred from electronic annotation					This probe set was annotated using the Matching Probes based pipeline to a pseudoCAP identifier using 1 transcripts. // false // Matching Probes // A	PA0143(13)	PA0143 // product=purine nucleosidase Nuh; Class 1 gene=nuh function=Nucleotide biosynthesis and metabolism // pseudoCAP // 13 // ---
PA2643_nuoH_at	PA2643_nuoH	8.02	9.2	-2.26	0	0	nuoH	NADH dehydrogenase I chain H		P. aeruginosa Genome Array	Pseudomonas aeruginosa	2014-10-06	Exemplar sequence	Pseudomonas Genome Database	PA2643 /GENE=nuoH /DEF=NADH dehydrogenase I chain H /FUNCTION=Energy metabolism	PA2643		gb|AE004091|AE004091:2990434-2991430 (+) // 100.0 //	NADH dehydrogenase I chain H					Q9I0J5	EC:1.6.5.3										0055114 // oxidation-reduction process // inferred from electronic annotation	0005886 // plasma membrane // inferred from electronic annotation; 0016020 // membrane // inferred from electronic annotation; 0016021 // integral component of membrane // inferred from electronic annotation	0016491 // oxidoreductase activity // inferred from electronic annotation; 0016655 // oxidoreductase activity, acting on NAD(P)H, quinone or similar compound as acceptor // inferred from electronic annotation; 0048038 // quinone binding // inferred from electronic annotation; 0050136 // NADH dehydrogenase (quinone) activity // inferred from electronic annotation	Oxidative phosphorylation // ---				This probe set was annotated using the Matching Probes based pipeline to a pseudoCAP identifier using 1 transcripts. // false // Matching Probes // A	PA2643(13)	PA2643 // product=NADH dehydrogenase I chain H; Class 2 gene=nuoH function=Energy metabolism // pseudoCAP // 13 // ---
PA2645_nuoJ_at	PA2645_nuoJ	8.35	6.49	3.63	0	0	nuoJ	NADH dehydrogenase I chain J		P. aeruginosa Genome Array	Pseudomonas aeruginosa	2014-10-06	Exemplar sequence	Pseudomonas Genome Database	PA2645 /GENE=nuoJ /DEF=NADH dehydrogenase I chain J /FUNCTION=Energy metabolism	PA2645		gb|AE004091|AE004091:2992001-2992502 (+) // 100.0 //	NADH dehydrogenase I chain J					Q9I0J3	EC:1.6.5.3										0055114 // oxidation-reduction process // inferred from electronic annotation	0005886 // plasma membrane // inferred from electronic annotation; 0016020 // membrane // inferred from electronic annotation; 0016021 // integral component of membrane // inferred from electronic annotation	0008137 // NADH dehydrogenase (ubiquinone) activity // inferred from electronic annotation; 0016491 // oxidoreductase activity // inferred from electronic annotation; 0048038 // quinone binding // inferred from electronic annotation; 0050136 // NADH dehydrogenase (quinone) activity // inferred from electronic annotation	Oxidative phosphorylation // ---				This probe set was annotated using the Matching Probes based pipeline to a pseudoCAP identifier using 1 transcripts. // false // Matching Probes // A	PA2645(13)	PA2645 // product=NADH dehydrogenase I chain J; Class 2 gene=nuoJ function=Energy metabolism // pseudoCAP // 13 // ---
PA5200_ompR_at	PA5200_ompR	9.06	8.05	2.01	0	0	ompR	two-component response regulator OmpR		P. aeruginosa Genome Array	Pseudomonas aeruginosa	2014-10-06	Exemplar sequence	Pseudomonas Genome Database	PA5200 /GENE=ompR /DEF=two-component response regulator OmpR /FUNCTION=Transcriptional regulators; Two-component regulatory systems	PA5200		gb|AE004091|AE004091:5852652-5853396 (-) // 100.0 //	two-component response regulator OmpR					Q9HTY9											0000160 // phosphorelay signal transduction system // inferred from electronic annotation; 0006351 // transcription, DNA-templated // inferred from electronic annotation; 0006355 // regulation of transcription, DNA-templated // inferred from electronic annotation; 0035556 // intracellular signal transduction // inferred from electronic annotation; 0045862 // positive regulation of proteolysis // …		0000156 // phosphorelay response regulator activity // inferred from electronic annotation; 0003677 // DNA binding // inferred from electronic annotation	Two-component System // ---				This probe set was annotated using the Matching Probes based pipeline to a pseudoCAP identifier using 1 transcripts. // false // Matching Probes // A	PA5200(13)	PA5200 // product=two-component response regulator OmpR; Class 2 gene=ompR function=Transcriptional regulators ; Two-component regulatory systems // pseudoCAP // 13 // ---
PA0291_oprE_at	PA0291_oprE	6.09	8.7	-6.08	0	0	oprE	Anaerobically-induced outer membrane porin OprE precursor		P. aeruginosa Genome Array	Pseudomonas aeruginosa	2014-10-06	Exemplar sequence	Pseudomonas Genome Database	PA0291 /GENE=oprE /DEF=outer membrane porin OprE precursor /FUNCTION=Membrane proteins	PA0291		gb|AE004091|AE004091:327284-328667 (+) // 100.0 //	Anaerobically-induced outer membrane porin OprE precursor					Q51510; G3XDA5											0006810 // transport // inferred from electronic annotation; 0055085 // transmembrane transport // inferred from electronic annotation; 0055085 // transmembrane transport // inferred from mutant phenotype	0016021 // integral component of membrane // inferred from electronic annotation; 0019867 // outer membrane // inferred from direct assay	0015288 // porin activity // inferred from electronic annotation; 0015288 // porin activity // inferred from mutant phenotype					This probe set was annotated using the Matching Probes based pipeline to a pseudoCAP identifier using 1 transcripts. // false // Matching Probes // A	PA0291(13)	PA0291 // product=Anaerobically-induced outer membrane porin OprE precursor; Class 1 gene=oprE function=Membrane proteins ; Transport of small molecules // pseudoCAP // 13 // ---
PA4067_oprG_at	PA4067_oprG	10.46	11.51	-2.07	0	0	oprG	Outer membrane protein OprG precursor		P. aeruginosa Genome Array	Pseudomonas aeruginosa	2014-10-06	Exemplar sequence	Pseudomonas Genome Database	PA4067 /GENE=oprG /DEF=outer membrane protein OprG precursor /FUNCTION=Hypothetical, unclassified, unknown	PA4067		gb|AE004091|AE004091:4544606-4545305 (+) // 100.0 //	Outer membrane protein OprG precursor					Q9HWW1											0055085 // transmembrane transport // inferred from direct assay	0009279 // cell outer membrane // inferred from electronic annotation; 0016021 // integral component of membrane // inferred from electronic annotation; 0019867 // outer membrane // inferred from electronic annotation	0046872 // metal ion binding // inferred from electronic annotation					This probe set was annotated using the Matching Probes based pipeline to a pseudoCAP identifier using 1 transcripts. // false // Matching Probes // A	PA4067(13)	PA4067 // product=Outer membrane protein OprG precursor; Class 1 gene=oprG function=Membrane proteins // pseudoCAP // 13 // ---
PA1758_pabB_at	PA1758_pabB	5.23	6.76	-2.89	0	0	pabB	para-aminobenzoate synthase component I		P. aeruginosa Genome Array	Pseudomonas aeruginosa	2014-10-06	Exemplar sequence	Pseudomonas Genome Database	PA1758 /GENE=pabB /DEF=para-aminobenzoate synthase component I /FUNCTION=Biosynthesis of cofactors, prosthetic groups and carriers	PA1758		gb|AE004091|AE004091:1897290-1898652 (-) // 100.0 //	para-aminobenzoate synthase component I					Q9I2Y1	EC:4.1.3.-										0009058 // biosynthetic process // inferred from electronic annotation; 0009396 // folic acid-containing compound biosynthetic process // inferred from electronic annotation		0016833 // oxo-acid-lyase activity // inferred from electronic annotation	Folate biosynthesis // ---				This probe set was annotated using the Matching Probes based pipeline to a pseudoCAP identifier using 1 transcripts. // false // Matching Probes // A	PA1758(13)	PA1758 // product=para-aminobenzoate synthase component I; Class 2 gene=pabB function=Biosynthesis of cofactors, prosthetic groups and carriers // pseudoCAP // 13 // ---	PA3956 // pseudoCAP // 1 // Cross Hyb Matching Probes
PA4397_panE_at	PA4397_panE	7.42	9.2	-3.43	0	0	panE	ketopantoate reductase		P. aeruginosa Genome Array	Pseudomonas aeruginosa	2014-10-06	Exemplar sequence	Pseudomonas Genome Database	PA4397 /GENE=panE /DEF=ketopantoate reductase /FUNCTION=Nucleotide biosynthesis and metabolism	PA4397		gb|AE004091|AE004091:4927035-4927947 (+) // 100.0 //	ketopantoate reductase					Q9HW09											0015940 // pantothenate biosynthetic process // inferred from electronic annotation; 0055114 // oxidation-reduction process // inferred from electronic annotation	0005737 // cytoplasm // inferred from electronic annotation	0008677 // 2-dehydropantoate 2-reductase activity // inferred from electronic annotation; 0016491 // oxidoreductase activity // inferred from electronic annotation; 0016616 // oxidoreductase activity, acting on the CH-OH group of donors, NAD or NADP as acceptor // inferred from electronic annotation; 0050661 // NADP binding // inferred from electronic annotation; 0050662 // coenzyme binding // in…	Pantothenate and CoA biosynthesis // ---				This probe set was annotated using the Matching Probes based pipeline to a pseudoCAP identifier using 1 transcripts. // false // Matching Probes // A	PA4397(13)	PA4397 // product=ketopantoate reductase; Class 2 gene=panE function=Nucleotide biosynthesis and metabolism ; Biosynthesis of cofactors, prosthetic groups and carriers // pseudoCAP // 13 // ---
PA4003_pbpA_at	PA4003_pbpA	8.97	7.64	2.51	0	0	pbpA	penicillin-binding protein 2		P. aeruginosa Genome Array	Pseudomonas aeruginosa	2014-10-06	Exemplar sequence	Pseudomonas Genome Database	PA4003 /GENE=pbpA /DEF=penicillin-binding protein 2 /FUNCTION=Cell wall / LPS / capsule	PA4003		gb|AE004091|AE004091:4483395-4485336 (-) // 100.0 //	penicillin-binding protein 2					Q9X6V3; G3XCV7											0009252 // peptidoglycan biosynthetic process // inferred from electronic annotation	0016020 // membrane // inferred from electronic annotation	0005515 // protein binding // inferred from physical interaction; 0008658 // penicillin binding // inferred from electronic annotation					This probe set was annotated using the Matching Probes based pipeline to a pseudoCAP identifier using 1 transcripts. // false // Matching Probes // A	PA4003(13)	PA4003 // product=penicillin-binding protein 2; Class 2 gene=pbpA function=Cell wall / LPS / capsule // pseudoCAP // 13 // ---
PA0230_pcaB_at	PA0230_pcaB	9.17	7.5	3.2	0	0	pcaB	3-carboxy-cis,cis-muconate cycloisomerase		P. aeruginosa Genome Array	Pseudomonas aeruginosa	2014-10-06	Exemplar sequence	Pseudomonas Genome Database	PA0230 /GENE=pcaB /DEF=3-carboxy-cis,cis-muconate cycloisomerase /FUNCTION=Carbon compound catabolism	PA0230		gb|AE004091|AE004091:259784-261164 (+) // 100.0 //	3-carboxy-cis,cis-muconate cycloisomerase					Q9I6Q8											0019439 // aromatic compound catabolic process // inferred from electronic annotation; 0019619 // protocatechuate catabolic process // inferred from electronic annotation; 0042952 // beta-ketoadipate pathway // inferred from electronic annotation	0005737 // cytoplasm // inferred from electronic annotation	0003824 // catalytic activity // inferred from electronic annotation; 0016853 // isomerase activity // inferred from electronic annotation; 0047472 // 3-carboxy-cis,cis-muconate cycloisomerase activity // inferred from electronic annotation	Aromatic compound catabolism // ---				This probe set was annotated using the Matching Probes based pipeline to a pseudoCAP identifier using 1 transcripts. // false // Matching Probes // A	PA0230(13)	PA0230 // product=3-carboxy-cis,cis-muconate cycloisomerase; Class 2 gene=pcaB function=Carbon compound catabolism // pseudoCAP // 13 // ---
PA0153_pcaH_at	PA0153_pcaH	9.83	8.74	2.13	0	0	pcaH	protocatechuate 3,4-dioxygenase, beta subunit		P. aeruginosa Genome Array	Pseudomonas aeruginosa	2014-10-06	Exemplar sequence	Pseudomonas Genome Database	PA0153 /GENE=pcaH /DEF=protocatechuate 3,4-dioxygenase, beta subunit /FUNCTION=Carbon compound catabolism	PA0153		gb|AE004091|AE004091:174773-175493 (+) // 100.0 //	protocatechuate 3,4-dioxygenase, beta subunit					Q9I6X9											0006725 // cellular aromatic compound metabolic process // inferred from electronic annotation; 0019619 // protocatechuate catabolic process // inferred from electronic annotation; 0055114 // oxidation-reduction process // inferred from electronic annotation		0003824 // catalytic activity // inferred from electronic annotation; 0005506 // iron ion binding // inferred from electronic annotation; 0008199 // ferric iron binding // inferred from electronic annotation; 0016702 // oxidoreductase activity, acting on single donors with incorporation of molecular oxygen, incorporation of two atoms of oxygen // inferred from electronic annotation; 0018578 // pr…	Aromatic compound catabolism // ---				This probe set was annotated using the Matching Probes based pipeline to a pseudoCAP identifier using 1 transcripts. // false // Matching Probes // A	PA0153(13)	PA0153 // product=protocatechuate 3,4-dioxygenase, beta subunit; Class 2 gene=pcaH function=Carbon compound catabolism // pseudoCAP // 13 // ---
PA0155_pcaR_at	PA0155_pcaR	8.08	9.4	-2.5	0	0	pcaR	transcriptional regulator PcaR		P. aeruginosa Genome Array	Pseudomonas aeruginosa	2014-10-06	Exemplar sequence	Pseudomonas Genome Database	PA0155 /GENE=pcaR /DEF=transcriptional regulator PcaR /FUNCTION=Carbon compound catabolism; Transcriptional regulators	PA0155		gb|AE004091|AE004091:176315-177155 (+) // 100.0 //	transcriptional regulator PcaR					Q9I6X7											0006351 // transcription, DNA-templated // inferred from electronic annotation; 0006355 // regulation of transcription, DNA-templated // inferred from electronic annotation; 0045893 // positive regulation of transcription, DNA-templated // inferred from electronic annotation; 0046278 // protocatechuate metabolic process // inferred from electronic annotation		0003677 // DNA binding // inferred from electronic annotation	Aromatic compound catabolism // ---				This probe set was annotated using the Matching Probes based pipeline to a pseudoCAP identifier using 1 transcripts. // false // Matching Probes // A	PA0155(13)	PA0155 // product=transcriptional regulator PcaR; Class 2 gene=pcaR function=Carbon compound catabolism ; Transcriptional regulators // pseudoCAP // 13 // ---
PA4231_pchA_at	PA4231_pchA	9.59	6.88	6.54	0	0	pchA	salicylate biosynthesis isochorismate synthase		P. aeruginosa Genome Array	Pseudomonas aeruginosa	2014-10-06	Exemplar sequence	Pseudomonas Genome Database	PA4231 /GENE=pchA /DEF=salicylate biosynthesis isochorismate synthase /FUNCTION=Secreted Factors (toxins, enzymes, alginate); Transport of small molecules	PA4231		gb|AE004091|AE004091:4745120-4746551 (+) // 100.0 //	salicylate biosynthesis isochorismate synthase					Q51508	EC:5.4.99.6										0009058 // biosynthetic process // inferred from electronic annotation; 0009697 // salicylic acid biosynthetic process // inferred from direct assay; 0009697 // salicylic acid biosynthetic process // inferred from electronic annotation; 0042864 // pyochelin biosynthetic process // inferred from direct assay		0008909 // isochorismate synthase activity // inferred from direct assay; 0008909 // isochorismate synthase activity // inferred from electronic annotation; 0016853 // isomerase activity // inferred from electronic annotation	Pyochelin synthesis // ---; Ubiquinone biosynthesis // ---				This probe set was annotated using the Matching Probes based pipeline to a pseudoCAP identifier using 1 transcripts. // false // Matching Probes // A	PA4231(13)	PA4231 // product=salicylate biosynthesis isochorismate synthase; Class 1 gene=pchA function=Secreted Factors (toxins, enzymes, alginate) ; Transport of small molecules // pseudoCAP // 13 // ---
PA4225_pchF_at	PA4225_pchF	6.14	7.62	-2.79	0	0	pchF	pyochelin synthetase		P. aeruginosa Genome Array	Pseudomonas aeruginosa	2014-10-06	Exemplar sequence	Pseudomonas Genome Database	PA4225 /GENE=pchF /DEF=pyochelin synthetase /FUNCTION=Transport of small molecules; Secreted Factors (toxins, enzymes, alginate)	PA4225		gb|AE004091|AE004091:4731368-4736798 (-) // 100.0 //	pyochelin synthetase					Q9HWG4											0008152 // metabolic process // inferred from electronic annotation; 0009058 // biosynthetic process // inferred from electronic annotation		0003824 // catalytic activity // inferred from electronic annotation; 0016788 // hydrolase activity, acting on ester bonds // inferred from electronic annotation	Pyochelin synthesis // ---				This probe set was annotated using the Matching Probes based pipeline to a pseudoCAP identifier using 1 transcripts. // false // Matching Probes // A	PA4225(13)	PA4225 // product=pyochelin synthetase; Class 1 gene=pchF function=Secreted Factors (toxins, enzymes, alginate) ; Transport of small molecules // pseudoCAP // 13 // ---
PA5292_at	PA5292	6.12	8.4	-4.84	0	0	pchP	phosphorylcholine phosphatase		P. aeruginosa Genome Array	Pseudomonas aeruginosa	2014-10-06	Exemplar sequence	Pseudomonas Genome Database	PA5292 /DEF=hypothetical protein /FUNCTION=Hypothetical, unclassified, unknown	PA5292		gb|AE004091|AE004091:5957207-5958257 (-) // 100.0 //	phosphorylcholine phosphatase					Q9HTR2													0046872 // metal ion binding // inferred from electronic annotation					This probe set was annotated using the Matching Probes based pipeline to a pseudoCAP identifier using 1 transcripts. // false // Matching Probes // A	PA5292(13)	PA5292 // product=phosphorylcholine phosphatase; Class 1 gene=pchP function=Hypothetical, unclassified, unknown // pseudoCAP // 13 // ---
PA3624_pcm_at	PA3624_pcm	9.92	8.55	2.58	0	0	pcm	L-isoaspartate protein carboxylmethyltransferase type II		P. aeruginosa Genome Array	Pseudomonas aeruginosa	2014-10-06	Exemplar sequence	Pseudomonas Genome Database	PA3624 /GENE=pcm /DEF=L-isoaspartate protein carboxylmethyltransferase type II /FUNCTION=Adaptation, protection; Translation, post-translational modification, degradation	PA3624		gb|AE004091|AE004091:4059956-4060592 (-) // 100.0 //	L-isoaspartate protein carboxylmethyltransferase type II					P45683	EC:2.1.1.77										0006464 // cellular protein modification process // inferred from electronic annotation; 0006479 // protein methylation // inferred from electronic annotation; 0030091 // protein repair // inferred from electronic annotation; 0032259 // methylation // inferred from electronic annotation	0005737 // cytoplasm // inferred from electronic annotation	0004719 // protein-L-isoaspartate (D-aspartate) O-methyltransferase activity // inferred from electronic annotation; 0008168 // methyltransferase activity // inferred from electronic annotation; 0016740 // transferase activity // inferred from electronic annotation					This probe set was annotated using the Matching Probes based pipeline to a pseudoCAP identifier using 1 transcripts. // false // Matching Probes // A	PA3624(13)	PA3624 // product=L-isoaspartate protein carboxylmethyltransferase type II; Class 2 gene=pcm function=Adaptation, Protection ; Translation, post-translational modification, degradation // pseudoCAP // 13 // ---
PA2065_pcoA_at	PA2065_pcoA	8.19	5.1	8.51	0	0	pcoA	copper resistance protein A precursor		P. aeruginosa Genome Array	Pseudomonas aeruginosa	2014-10-06	Exemplar sequence	Pseudomonas Genome Database	PA2065 /GENE=pcoA /DEF=copper resistance protein A precursor /FUNCTION=Adaptation, protection	PA2065		gb|AE004091|AE004091:2263079-2264978 (-) // 100.0 //	copper resistance protein A precursor					Q9I250											0055114 // oxidation-reduction process // inferred from electronic annotation	0042597 // periplasmic space // inferred from electronic annotation	0005507 // copper ion binding // inferred from electronic annotation; 0016491 // oxidoreductase activity // inferred from electronic annotation					This probe set was annotated using the Matching Probes based pipeline to a pseudoCAP identifier using 1 transcripts. // false // Matching Probes // A	PA2065(13)	PA2065 // product=copper resistance protein A precursor; Class 2 gene=pcoA function=Adaptation, Protection // pseudoCAP // 13 // ---
PA1704_pcrR_at	PA1704_pcrR	6.05	7.17	-2.18	0	0	pcrR	transcriptional regulator protein PcrR		P. aeruginosa Genome Array	Pseudomonas aeruginosa	2014-10-06	Exemplar sequence	Pseudomonas Genome Database	PA1704 /GENE=pcrR /DEF=transcriptional regulator protein PcrR /FUNCTION=Transcriptional regulators	PA1704		gb|AE004091|AE004091:1851520-1851955 (+) // 100.0 //	transcriptional regulator protein PcrR					G3XCW4														Type III Secretion // ---				This probe set was annotated using the Matching Probes based pipeline to a pseudoCAP identifier using 1 transcripts. // false // Matching Probes // A	PA1704(13)	PA1704 // product=transcriptional regulator protein PcrR; Class 1 gene=pcrR function=Transcriptional regulators // pseudoCAP // 13 // ---
PA4309_pctA_at	PA4309_pctA	7.1	8.67	-2.97	0	0	pctA	chemotactic transducer PctA		P. aeruginosa Genome Array	Pseudomonas aeruginosa	2014-10-06	Exemplar sequence	Pseudomonas Genome Database	PA4309 /GENE=pctA /DEF=chemotactic transducer PctA /FUNCTION=Adaptation, protection; Chemotaxis	PA4309		gb|AE004091|AE004091:4835263-4837153 (+) // 100.0 //	chemotactic transducer PctA					G3XD24											0006935 // chemotaxis // inferred from electronic annotation; 0007165 // signal transduction // inferred from electronic annotation	0005886 // plasma membrane // inferred from electronic annotation; 0016020 // membrane // inferred from electronic annotation; 0016021 // integral component of membrane // inferred from electronic annotation	0004871 // signal transducer activity // inferred from electronic annotation	Chemotactic transducer (MCP) // ---				This probe set was annotated using the Matching Probes based pipeline to a pseudoCAP identifier using 1 transcripts. // false // Matching Probes // A	PA4309(13)	PA4309 // product=chemotactic transducer PctA; Class 1 gene=pctA function=Adaptation, Protection ; Chemotaxis // pseudoCAP // 13 // ---
PA1049_pdxH_at	PA1049_pdxH	6.86	8.72	-3.63	0	0	pdxH	pyridoxine 5'-phosphate oxidase		P. aeruginosa Genome Array	Pseudomonas aeruginosa	2014-10-06	Exemplar sequence	Pseudomonas Genome Database	PA1049 /GENE=pdxH /DEF=pyridoxine 5'-phosphate oxidase /FUNCTION=Biosynthesis of cofactors, prosthetic groups and carriers	PA1049		gb|AE004091|AE004091:1136388-1137036 (+) // 100.0 //	pyridoxine 5'-phosphate oxidase						EC:1.4.3.5													Vitamin B6 metabolism // ---				This probe set was annotated using the Design Representative Id based pipeline to a Pseudomonas Genome Database identifier using 1 transcripts. // false // Design Representative Id // R	PA1049	PA1049 // PA1049 /GENE=pdxH /DEF=pyridoxine 5'-phosphate oxidase /FUNCTION=Biosynthesis of cofactors, prosthetic groups and carriers // pa // --- // ---
PA3061_at	PA3061	6.56	7.86	-2.46	0	0	pelD	hypothetical protein		P. aeruginosa Genome Array	Pseudomonas aeruginosa	2014-10-06	Exemplar sequence	Pseudomonas Genome Database	PA3061 /DEF=hypothetical protein /FUNCTION=Hypothetical, unclassified, unknown	PA3061		gb|AE004091|AE004091:3425554-3426922 (-) // 100.0 //	hypothetical protein					Q9HZE7													0000166 // nucleotide binding // inferred from electronic annotation					This probe set was annotated using the Matching Probes based pipeline to a pseudoCAP identifier using 1 transcripts. // false // Matching Probes // A	PA3061(13)	PA3061 // product=PelD; Class 1 gene=pelD function=Cell wall / LPS / capsule // pseudoCAP // 13 // ---
PA3058_at	PA3058	9.44	6.47	7.82	0	0	pelG	hypothetical protein		P. aeruginosa Genome Array	Pseudomonas aeruginosa	2014-10-06	Exemplar sequence	Pseudomonas Genome Database	PA3058 /DEF=hypothetical protein /FUNCTION=Hypothetical, unclassified, unknown; Membrane proteins	PA3058		gb|AE004091|AE004091:3421695-3423066 (-) // 100.0 //	hypothetical protein					Q9HZF0																		This probe set was annotated using the Matching Probes based pipeline to a pseudoCAP identifier using 1 transcripts. // false // Matching Probes // A	PA3058(13)	PA3058 // product=PelG; Class 1 gene=pelG function=Cell wall / LPS / capsule // pseudoCAP // 13 // ---
PA5224_pepP_at	PA5224_pepP	8.28	5.81	5.55	0	0	pepP	aminopeptidase P		P. aeruginosa Genome Array	Pseudomonas aeruginosa	2014-10-06	Exemplar sequence	Pseudomonas Genome Database	PA5224 /GENE=pepP /DEF=aminopeptidase P /FUNCTION=Translation, post-translational modification, degradation	PA5224		gb|AE004091|AE004091:5881678-5883013 (-) // 100.0 //	aminopeptidase P					Q9HTW6	EC:3.4.11.9										0006508 // proteolysis // inferred from electronic annotation; 0008152 // metabolic process // inferred from electronic annotation; 0009405 // pathogenesis // inferred from mutant phenotype		0004177 // aminopeptidase activity // inferred from electronic annotation; 0016787 // hydrolase activity // inferred from electronic annotation; 0030145 // manganese ion binding // inferred from electronic annotation					This probe set was annotated using the Matching Probes based pipeline to a pseudoCAP identifier using 1 transcripts. // false // Matching Probes // A	PA5224(13)	PA5224 // product=aminopeptidase P; Class 2 gene=pepP function=Translation, post-translational modification, degradation // pseudoCAP // 13 // ---
PA5131_pgm_at	PA5131_pgm	6.92	9.03	-4.31	0	0	pgm	phosphoglycerate mutase		P. aeruginosa Genome Array	Pseudomonas aeruginosa	2014-10-06	Exemplar sequence	Pseudomonas Genome Database	PA5131 /GENE=pgm /DEF=phosphoglycerate mutase /FUNCTION=Carbon compound catabolism	PA5131		gb|AE004091|AE004091:5778133-5779681 (+) // 100.0 //	phosphoglycerate mutase					Q9HU53	EC:5.4.2.1										0006007 // glucose catabolic process // inferred from electronic annotation; 0006096 // glycolytic process // inferred from electronic annotation; 0008152 // metabolic process // inferred from electronic annotation	0005737 // cytoplasm // inferred from electronic annotation	0003824 // catalytic activity // inferred from electronic annotation; 0004619 // phosphoglycerate mutase activity // inferred from electronic annotation; 0016853 // isomerase activity // inferred from electronic annotation; 0030145 // manganese ion binding // inferred from electronic annotation; 0046537 // 2,3-bisphosphoglycerate-independent phosphoglycerate mutase activity // inferred from elect…	Glycolysis / Gluconeogenesis // ---				This probe set was annotated using the Matching Probes based pipeline to a pseudoCAP identifier using 1 transcripts. // false // Matching Probes // A	PA5131(13)	PA5131 // product=phosphoglycerate mutase; Class 2 gene=pgm function=Carbon compound catabolism // pseudoCAP // 13 // ---
PA2740_pheS_at	PA2740_pheS	7.88	6.35	2.88	0	0	pheS	phenylalanyl-tRNA synthetase, alpha-subunit		P. aeruginosa Genome Array	Pseudomonas aeruginosa	2014-10-06	Exemplar sequence	Pseudomonas Genome Database	PA2740 /GENE=pheS /DEF=phenylalanyl-tRNA synthetase, alpha-subunit /FUNCTION=Translation, post-translational modification, degradation	PA2740		gb|AE004091|AE004091:3102528-3103545 (-) // 100.0 //	phenylalanyl-tRNA synthetase, alpha-subunit					Q9I0A3	EC:6.1.1.20										0006412 // translation // inferred from electronic annotation; 0006418 // tRNA aminoacylation for protein translation // inferred from electronic annotation; 0006432 // phenylalanyl-tRNA aminoacylation // inferred from electronic annotation; 0043039 // tRNA aminoacylation // inferred from electronic annotation	0005737 // cytoplasm // inferred from electronic annotation	0000049 // tRNA binding // inferred from electronic annotation; 0000166 // nucleotide binding // inferred from electronic annotation; 0000287 // magnesium ion binding // inferred from electronic annotation; 0004812 // aminoacyl-tRNA ligase activity // inferred from electronic annotation; 0004826 // phenylalanine-tRNA ligase activity // inferred from electronic annotation; 0005524 // ATP binding /…	Aminoacyl-tRNA biosynthesis // ---; Phenylalanine, tyrosine and tryptophan biosynthesis // ---				This probe set was annotated using the Matching Probes based pipeline to a pseudoCAP identifier using 1 transcripts. // false // Matching Probes // A	PA2740(13)	PA2740 // product=phenylalanyl-tRNA synthetase, alpha-subunit; Class 2 gene=pheS function=Translation, post-translational modification, degradation // pseudoCAP // 13 // ---
PA2739_pheT_at	PA2739_pheT	8.39	5.28	8.64	0	0	pheT	phenylalanyl-tRNA synthetase, beta subunit		P. aeruginosa Genome Array	Pseudomonas aeruginosa	2014-10-06	Exemplar sequence	Pseudomonas Genome Database	PA2739 /GENE=pheT /DEF=phenylalanyl-tRNA synthetase, beta subunit /FUNCTION=Translation, post-translational modification, degradation	PA2739		gb|AE004091|AE004091:3100115-3102494 (-) // 100.0 //	phenylalanyl-tRNA synthetase, beta subunit					Q9I0A4	EC:6.1.1.20										0006412 // translation // inferred from electronic annotation; 0006432 // phenylalanyl-tRNA aminoacylation // inferred from electronic annotation; 0008033 // tRNA processing // inferred from electronic annotation	0005737 // cytoplasm // inferred from electronic annotation	0000049 // tRNA binding // inferred from electronic annotation; 0000166 // nucleotide binding // inferred from electronic annotation; 0000287 // magnesium ion binding // inferred from electronic annotation; 0003723 // RNA binding // inferred from electronic annotation; 0004812 // aminoacyl-tRNA ligase activity // inferred from electronic annotation; 0004826 // phenylalanine-tRNA ligase activity /…	Aminoacyl-tRNA biosynthesis // ---; Phenylalanine, tyrosine and tryptophan biosynthesis // ---				This probe set was annotated using the Matching Probes based pipeline to a pseudoCAP identifier using 1 transcripts. // false // Matching Probes // A	PA2739(13)	PA2739 // product=phenylalanyl-tRNA synthetase, beta subunit; Class 2 gene=pheT function=Translation, post-translational modification, degradation // pseudoCAP // 13 // ---
PA1001_phnA_at	PA1001_phnA	8.6	7.53	2.09	0	0	phnA	anthranilate synthase component I		P. aeruginosa Genome Array	Pseudomonas aeruginosa	2014-10-06	Exemplar sequence	Pseudomonas Genome Database	PA1001 /GENE=phnA /DEF=anthranilate synthase component I /FUNCTION=Adaptation, protection	PA1001		gb|AE004091|AE004091:1083972-1085565 (+) // 100.0 //	anthranilate synthase component I					P09785	EC:4.1.3.27										0002047 // phenazine biosynthetic process // inferred from mutant phenotype; 0009058 // biosynthetic process // inferred from electronic annotation; 0009405 // pathogenesis // inferred from electronic annotation		0004049 // anthranilate synthase activity // inferred from electronic annotation; 0004049 // anthranilate synthase activity // inferred from mutant phenotype; 0016829 // lyase activity // inferred from electronic annotation; 0016833 // oxo-acid-lyase activity // inferred from electronic annotation; 0046872 // metal ion binding // inferred from electronic annotation	Phenylalanine, tyrosine and tryptophan biosynthesis // ---; Ubiquinone biosynthesis // ---				This probe set was annotated using the Matching Probes based pipeline to a pseudoCAP identifier using 1 transcripts. // false // Matching Probes // A	PA1001(13)	PA1001 // product=anthranilate synthase component I; Class 1 gene=phnA function=Adaptation, Protection // pseudoCAP // 13 // ---
PA1002_phnB_at	PA1002_phnB	7.62	8.92	-2.46	0	0	phnB	anthranilate synthase component II		P. aeruginosa Genome Array	Pseudomonas aeruginosa	2014-10-06	Exemplar sequence	Pseudomonas Genome Database	PA1002 /GENE=phnB /DEF=anthranilate synthase component II /FUNCTION=Adaptation, protection; Amino acid biosynthesis and metabolism	PA1002		gb|AE004091|AE004091:1085542-1086145 (+) // 100.0 //	anthranilate synthase component II					P09786											0002047 // phenazine biosynthetic process // inferred from mutant phenotype; 0006541 // glutamine metabolic process // inferred from electronic annotation; 0008152 // metabolic process // inferred from electronic annotation; 0009405 // pathogenesis // inferred from electronic annotation		0004049 // anthranilate synthase activity // inferred from electronic annotation; 0004049 // anthranilate synthase activity // inferred from mutant phenotype; 0016829 // lyase activity // inferred from electronic annotation	Phenylalanine, tyrosine and tryptophan biosynthesis // ---; Ubiquinone biosynthesis // ---				This probe set was annotated using the Matching Probes based pipeline to a pseudoCAP identifier using 1 transcripts. // false // Matching Probes // A	PA1002(13)	PA1002 // product=anthranilate synthase component II; Class 1 gene=phnB function=Amino acid biosynthesis and metabolism ; Adaptation, Protection // pseudoCAP // 13 // ---
PA1310_phnW_at	PA1310_phnW	5.97	8.64	-6.37	0	0	phnW	2-aminoethylphosphonate:pyruvate aminotransferase		P. aeruginosa Genome Array	Pseudomonas aeruginosa	2014-10-06	Exemplar sequence	Pseudomonas Genome Database	PA1310 /GENE=phnW /DEF=2-aminoethylphosphonate:pyruvate aminotransferase /FUNCTION=	PA1310		gb|AE004091|AE004091:1420326-1421442 (+) // 100.0 //	2-aminoethylphosphonate:pyruvate aminotransferase					Q9I434											0008152 // metabolic process // inferred from electronic annotation; 0019700 // organic phosphonate catabolic process // inferred from electronic annotation		0003824 // catalytic activity // inferred from electronic annotation; 0008483 // transaminase activity // inferred from electronic annotation; 0016740 // transferase activity // inferred from electronic annotation; 0030170 // pyridoxal phosphate binding // inferred from electronic annotation; 0047304 // 2-aminoethylphosphonate-pyruvate transaminase activity // inferred from electronic annotation					This probe set was annotated using the Matching Probes based pipeline to a pseudoCAP identifier using 1 transcripts. // false // Matching Probes // A	PA1310(13)	PA1310 // product=2-aminoethylphosphonate:pyruvate aminotransferase; Class 1 gene=phnW function=Carbon compound catabolism // pseudoCAP // 13 // ---
PA4217_at	PA4217	9.91	8.51	2.65	0	0	phzS	flavin-containing monooxygenase		P. aeruginosa Genome Array	Pseudomonas aeruginosa	2014-10-06	Exemplar sequence	Pseudomonas Genome Database	PA4217 /DEF=probable FAD-dependent monooxygenase /FUNCTION=Putative enzymes	PA4217		gb|AE004091|AE004091:4720300-4721509 (+) // 100.0 //	flavin-containing monooxygenase					Q9HWG9											0008152 // metabolic process // inferred from electronic annotation; 0055114 // oxidation-reduction process // inferred from direct assay; 0055114 // oxidation-reduction process // inferred from electronic annotation		0000166 // nucleotide binding // inferred from electronic annotation; 0004497 // monooxygenase activity // inferred from direct assay; 0004497 // monooxygenase activity // inferred from electronic annotation; 0016491 // oxidoreductase activity // inferred from electronic annotation	Phenazine biosynthesis // ---				This probe set was annotated using the Matching Probes based pipeline to a pseudoCAP identifier using 1 transcripts. // false // Matching Probes // A	PA4217(13)	PA4217 // product=flavin-containing monooxygenase; Class 1 gene=phzS function=Putative enzymes // pseudoCAP // 13 // ---
PA4526_pilB_at	PA4526_pilB	8.73	6.35	5.22	0	0	pilB	type 4 fimbrial biogenesis protein PilB		P. aeruginosa Genome Array	Pseudomonas aeruginosa	2014-10-06	Exemplar sequence	Pseudomonas Genome Database	PA4526 /GENE=pilB /DEF=type 4 fimbrial biogenesis protein PilB /FUNCTION=Motility & Attachment	PA4526		gb|AE004091|AE004091:5069762-5071463 (+) // 100.0 //	type 4 fimbrial biogenesis protein PilB					P22608											0006810 // transport // inferred from electronic annotation; 0008152 // metabolic process // inferred from electronic annotation; 0009297 // pilus assembly // inferred from electronic annotation; 0015031 // protein transport // inferred from electronic annotation	0005737 // cytoplasm // inferred from electronic annotation	0000166 // nucleotide binding // inferred from electronic annotation; 0005524 // ATP binding // inferred from electronic annotation; 0008565 // protein transporter activity // inferred from electronic annotation; 0017111 // nucleoside-triphosphatase activity // inferred from electronic annotation	Pilin biosynthesis // ---				This probe set was annotated using the Matching Probes based pipeline to a pseudoCAP identifier using 1 transcripts. // false // Matching Probes // A	PA4526(13)	PA4526 // product=type 4 fimbrial biogenesis protein PilB; Class 1 gene=pilB function=Motility & Attachment // pseudoCAP // 13 // ---
PA4527_pilC_at	PA4527_pilC	8.8	7.26	2.92	0	0	pilC	still frameshift type 4 fimbrial biogenesis protein PilC		P. aeruginosa Genome Array	Pseudomonas aeruginosa	2014-10-06	Exemplar sequence	Pseudomonas Genome Database	PA4527 /GENE=pilC /DEF=still frameshift type 4 fimbrial biogenesis protein PilC /FUNCTION=Motility & Attachment	PA4527		gb|AE004091|AE004091:5071566-5072691 (+) // 100.0 //	still frameshift type 4 fimbrial biogenesis protein PilC																			Pilin biosynthesis // ---				This probe set was annotated using the Matching Probes based pipeline to a pseudoCAP identifier using 1 transcripts. // false // Matching Probes // A	PA4527(13)	PA4527 // product=still frameshift type 4 fimbrial biogenesis protein PilC; Class 1 gene=pilC function=Motility & Attachment // pseudoCAP // 13 // ---
PA5040_pilQ_at	PA5040_pilQ	6.51	7.66	-2.22	0	0	pilQ	Type 4 fimbrial biogenesis outer membrane protein PilQ precursor		P. aeruginosa Genome Array	Pseudomonas aeruginosa	2014-10-06	Exemplar sequence	Pseudomonas Genome Database	PA5040 /GENE=pilQ /DEF=type 4 fimbrial biogenesis protein PilQ /FUNCTION=Motility & Attachment	PA5040		gb|AE004091|AE004091:5675713-5677858 (-) // 100.0 //	Type 4 fimbrial biogenesis outer membrane protein PilQ precursor					P34750											0006810 // transport // inferred from electronic annotation; 0009297 // pilus assembly // inferred from electronic annotation; 0009306 // protein secretion // inferred from electronic annotation; 0015031 // protein transport // inferred from electronic annotation; 0043683 // type IV pilus biogenesis // inferred from mutant phenotype	0009279 // cell outer membrane // inferred from electronic annotation; 0016020 // membrane // inferred from electronic annotation; 0019867 // outer membrane // inferred from electronic annotation	0008565 // protein transporter activity // inferred from electronic annotation	Pilin biosynthesis // ---				This probe set was annotated using the Matching Probes based pipeline to a pseudoCAP identifier using 1 transcripts. // false // Matching Probes // A	PA5040(13)	PA5040 // product=Type 4 fimbrial biogenesis outer membrane protein PilQ precursor; Class 1 gene=pilQ function=Motility & Attachment // pseudoCAP // 13 // ---
PA4547_pilR_at	PA4547_pilR	7.42	5.17	4.76	0	0	pilR	two-component response regulator PilR		P. aeruginosa Genome Array	Pseudomonas aeruginosa	2014-10-06	Exemplar sequence	Pseudomonas Genome Database	PA4547 /GENE=pilR /DEF=two-component response regulator PilR /FUNCTION=Motility & Attachment; Transcriptional regulators; Two-component regulatory systems	PA4547		gb|AE004091|AE004091:5094984-5096322 (+) // 100.0 //	two-component response regulator PilR					Q00934											0000160 // phosphorelay signal transduction system // inferred from electronic annotation; 0006351 // transcription, DNA-templated // inferred from electronic annotation; 0006355 // regulation of transcription, DNA-templated // inferred from electronic annotation; 0035556 // intracellular signal transduction // inferred from electronic annotation; 0060491 // regulation of cell projection assembly…	0005737 // cytoplasm // inferred from electronic annotation	0000156 // phosphorelay response regulator activity // inferred from electronic annotation; 0000166 // nucleotide binding // inferred from electronic annotation; 0003677 // DNA binding // inferred from electronic annotation; 0005524 // ATP binding // inferred from electronic annotation; 0008134 // transcription factor binding // inferred from electronic annotation; 0017111 // nucleoside-triphosph…	Pilin biosynthesis // ---; Two-component System // ---				This probe set was annotated using the Matching Probes based pipeline to a pseudoCAP identifier using 1 transcripts. // false // Matching Probes // A	PA4547(13)	PA4547 // product=two-component response regulator PilR; Class 1 gene=pilR function=Transcriptional regulators ; Motility & Attachment ; Two-component regulatory systems // pseudoCAP // 13 // ---
PA0395_pilT_at	PA0395_pilT	9.56	8.32	2.35	0	0	pilT	twitching motility protein PilT		P. aeruginosa Genome Array	Pseudomonas aeruginosa	2014-10-06	Exemplar sequence	Pseudomonas Genome Database	PA0395 /GENE=pilT /DEF=twitching motility protein PilT /FUNCTION=Motility & Attachment; Cell wall / LPS / capsule	PA0395		gb|AE004091|AE004091:436570-437605 (+) // 100.0 //	twitching motility protein PilT					P24559											0006810 // transport // inferred from electronic annotation; 0008152 // metabolic process // inferred from electronic annotation; 0043107 // type IV pilus-dependent motility // traceable author statement; 0043108 // pilus retraction // traceable author statement	0005737 // cytoplasm // inferred from electronic annotation; 0044096 // type IV pilus // traceable author statement	0000166 // nucleotide binding // inferred from electronic annotation; 0005524 // ATP binding // inferred from electronic annotation; 0017111 // nucleoside-triphosphatase activity // inferred from electronic annotation	Pilin biosynthesis // ---				This probe set was annotated using the Matching Probes based pipeline to a pseudoCAP identifier using 1 transcripts. // false // Matching Probes // A	PA0395(13)	PA0395 // product=twitching motility protein PilT; Class 1 gene=pilT function=Cell wall / LPS / capsule ; Motility & Attachment // pseudoCAP // 13 // ---
PA4553_pilX_at	PA4553_pilX	7.06	9.04	-3.95	0	0	pilX	type 4 fimbrial biogenesis protein PilX		P. aeruginosa Genome Array	Pseudomonas aeruginosa	2014-10-06	Exemplar sequence	Pseudomonas Genome Database	PA4553 /GENE=pilX /DEF=type 4 fimbrial biogenesis protein PilX /FUNCTION=Motility & Attachment	PA4553		gb|AE004091|AE004091:5100083-5100671 (+) // 100.0 //	type 4 fimbrial biogenesis protein PilX					Q9HVM9											0043107 // type IV pilus-dependent motility // inferred from mutant phenotype			Pilin biosynthesis // ---				This probe set was annotated using the Matching Probes based pipeline to a pseudoCAP identifier using 1 transcripts. // false // Matching Probes // A	PA4553(13)	PA4553 // product=type 4 fimbrial biogenesis protein PilX; Class 1 gene=pilX function=Motility & Attachment // pseudoCAP // 13 // ---
PA2960_pilZ_at	PA2960_pilZ	6.58	9.53	-7.7	0	0	pilZ	type 4 fimbrial biogenesis protein PilZ		P. aeruginosa Genome Array	Pseudomonas aeruginosa	2014-10-06	Exemplar sequence	Pseudomonas Genome Database	PA2960 /GENE=pilZ /DEF=type 4 fimbrial biogenesis protein PilZ /FUNCTION=Motility & Attachment	PA2960		gb|AE004091|AE004091:3319673-3320030 (-) // 100.0 //	type 4 fimbrial biogenesis protein PilZ					Q51538; G3XCZ3													0035438 // cyclic-di-GMP binding // inferred from electronic annotation	Pilin biosynthesis // ---				This probe set was annotated using the Matching Probes based pipeline to a pseudoCAP identifier using 1 transcripts. // false // Matching Probes // A	PA2960(13)	PA2960 // product=type 4 fimbrial biogenesis protein PilZ; Class 1 gene=pilZ function=Motility & Attachment // pseudoCAP // 13 // ---
PA2969_plsX_at	PA2969_plsX	7.85	6.67	2.26	0	0	plsX	fatty acid biosynthesis protein PlsX		P. aeruginosa Genome Array	Pseudomonas aeruginosa	2014-10-06	Exemplar sequence	Pseudomonas Genome Database	PA2969 /GENE=plsX /DEF=fatty acid biosynthesis protein PlsX /FUNCTION=Fatty acid and phospholipid metabolism	PA2969		gb|AE004091|AE004091:3327188-3328169 (-) // 100.0 //	fatty acid biosynthesis protein PlsX					Q9HZN5											0006629 // lipid metabolic process // inferred from electronic annotation; 0006633 // fatty acid biosynthetic process // inferred from electronic annotation; 0006644 // phospholipid metabolic process // inferred from electronic annotation; 0008654 // phospholipid biosynthetic process // inferred from electronic annotation; 0055114 // oxidation-reduction process // inferred from electronic annotat…	0005737 // cytoplasm // inferred from electronic annotation	0003824 // catalytic activity // inferred from electronic annotation; 0016616 // oxidoreductase activity, acting on the CH-OH group of donors, NAD or NADP as acceptor // inferred from electronic annotation; 0016740 // transferase activity // inferred from electronic annotation; 0016747 // transferase activity, transferring acyl groups other than amino-acyl groups // inferred from electronic annot…					This probe set was annotated using the Matching Probes based pipeline to a pseudoCAP identifier using 1 transcripts. // false // Matching Probes // A	PA2969(13)	PA2969 // product=fatty acid biosynthesis protein PlsX; Class 2 gene=plsX function=Fatty acid and phospholipid metabolism // pseudoCAP // 13 // ---
PA0196_pntB_at	PA0196_pntB	6.45	8.45	-4.01	0	0	pntB	pyridine nucleotide transhydrogenase, beta subunit		P. aeruginosa Genome Array	Pseudomonas aeruginosa	2014-10-06	Exemplar sequence	Pseudomonas Genome Database	PA0196 /GENE=pntB /DEF=pyridine nucleotide transhydrogenase, beta subunit /FUNCTION=Energy metabolism; Transport of small molecules	PA0196		gb|AE004091|AE004091:225603-227040 (+) // 100.0 //	pyridine nucleotide transhydrogenase, beta subunit					Q9I6T9	EC:1.6.1.1										0055114 // oxidation-reduction process // inferred from electronic annotation	0005886 // plasma membrane // inferred from electronic annotation; 0016020 // membrane // inferred from electronic annotation; 0016021 // integral component of membrane // inferred from electronic annotation	0008750 // NAD(P)+ transhydrogenase (AB-specific) activity // inferred from electronic annotation; 0016491 // oxidoreductase activity // inferred from electronic annotation; 0050661 // NADP binding // inferred from electronic annotation	Nicotinate and nicotinamide metabolism // ---				This probe set was annotated using the Matching Probes based pipeline to a pseudoCAP identifier using 1 transcripts. // false // Matching Probes // A	PA0196(13)	PA0196 // product=pyridine nucleotide transhydrogenase, beta subunit; Class 2 gene=pntB function=Transport of small molecules ; Energy metabolism // pseudoCAP // 13 // ---
PA0247_pobA_at	PA0247_pobA	9.34	7.54	3.49	0	0	pobA	p-hydroxybenzoate hydroxylase		P. aeruginosa Genome Array	Pseudomonas aeruginosa	2014-10-06	Exemplar sequence	Pseudomonas Genome Database	PA0247 /GENE=pobA /DEF=p-hydroxybenzoate hydroxylase /FUNCTION=Carbon compound catabolism	PA0247		gb|AE004091|AE004091:279574-280759 (-) // 100.0 //	p-hydroxybenzoate hydroxylase			EBG00000298373		P20586	EC:1.14.13.2										0008152 // metabolic process // inferred from electronic annotation; 0019439 // aromatic compound catabolic process // inferred from electronic annotation; 0043639 // benzoate catabolic process // inferred from electronic annotation; 0043640 // benzoate catabolic process via hydroxylation // inferred from electronic annotation; 0055114 // oxidation-reduction process // inferred from electronic an…		0004497 // monooxygenase activity // inferred from electronic annotation; 0016491 // oxidoreductase activity // inferred from electronic annotation; 0018659 // 4-hydroxybenzoate 3-monooxygenase activity // inferred from electronic annotation; 0050660 // flavin adenine dinucleotide binding // inferred from electronic annotation	Aromatic compound catabolism // ---				This probe set was annotated using the Matching Probes based pipeline to a pseudoCAP identifier using 1 transcripts. // false // Matching Probes // A	PA0247(13)	PA0247 // product=p-hydroxybenzoate hydroxylase; Class 1 gene=pobA function=Carbon compound catabolism // pseudoCAP // 13 // ---
PA5493_polA_at	PA5493_polA	5.15	9	-14.41	0	0	polA	DNA polymerase I		P. aeruginosa Genome Array	Pseudomonas aeruginosa	2014-10-06	Exemplar sequence	Pseudomonas Genome Database	PA5493 /GENE=polA /DEF=DNA polymerase I /FUNCTION=DNA replication, recombination, modification and repair	PA5493		gb|AE004091|AE004091:6183783-6186525 (-) // 100.0 //	DNA polymerase I					Q9HT80	EC:2.7.7.7										0006139 // nucleobase-containing compound metabolic process // inferred from electronic annotation; 0006260 // DNA replication // inferred from electronic annotation; 0006261 // DNA-dependent DNA replication // inferred from electronic annotation; 0006281 // DNA repair // inferred from electronic annotation; 0006974 // cellular response to DNA damage stimulus // inferred from electronic annotatio…		0003676 // nucleic acid binding // inferred from electronic annotation; 0003677 // DNA binding // inferred from electronic annotation; 0003677 // DNA binding // inferred from sequence or structural similarity; 0003824 // catalytic activity // inferred from electronic annotation; 0003887 // DNA-directed DNA polymerase activity // inferred from electronic annotation; 0004518 // nuclease activity //…					This probe set was annotated using the Matching Probes based pipeline to a pseudoCAP identifier using 1 transcripts. // false // Matching Probes // A	PA5493(13)	PA5493 // product=DNA polymerase I; Class 2 gene=polA function=DNA replication, recombination, modification and repair // pseudoCAP // 13 // ---
PA3610_potD_at	PA3610_potD	7.15	8.69	-2.91	0	0	potD	polyamine transport protein PotD		P. aeruginosa Genome Array	Pseudomonas aeruginosa	2014-10-06	Exemplar sequence	Pseudomonas Genome Database	PA3610 /GENE=potD /DEF=polyamine transport protein PotD /FUNCTION=Transport of small molecules	PA3610		gb|AE004091|AE004091:4043919-4044984 (+) // 100.0 //	polyamine transport protein PotD					Q9HY16											0006810 // transport // inferred from electronic annotation; 0015846 // polyamine transport // inferred from electronic annotation	0042597 // periplasmic space // inferred from electronic annotation	0019808 // polyamine binding // inferred from electronic annotation					This probe set was annotated using the Matching Probes based pipeline to a pseudoCAP identifier using 1 transcripts. // false // Matching Probes // A	PA3610(13)	PA3610 // product=polyamine transport protein PotD; Class 2 gene=potD function=Transport of small molecules // pseudoCAP // 13 // ---
PA5241_ppx_at	PA5241_ppx	7.98	9.2	-2.32	0	0	ppx	exopolyphosphatase		P. aeruginosa Genome Array	Pseudomonas aeruginosa	2014-10-06	Exemplar sequence	Pseudomonas Genome Database	PA5241 /GENE=ppx /DEF=exopolyphosphatase /FUNCTION=Adaptation, protection; Nucleotide biosynthesis and metabolism	PA5241		gb|AE004091|AE004091:5900878-5902399 (+) // 100.0 //	exopolyphosphatase					Q9ZN70	EC:3.6.1.11										0006798 // polyphosphate catabolic process // inferred from electronic annotation; 0006995 // cellular response to nitrogen starvation // inferred from direct assay; 0009247 // glycolipid biosynthetic process // inferred from mutant phenotype; 0009372 // quorum sensing // inferred from mutant phenotype; 0009405 // pathogenesis // inferred from mutant phenotype; 0016036 // cellular response to pho…		0000287 // magnesium ion binding // inferred from electronic annotation; 0004309 // exopolyphosphatase activity // inferred from direct assay; 0004309 // exopolyphosphatase activity // inferred from electronic annotation; 0016787 // hydrolase activity // inferred from electronic annotation	Purine metabolism // ---				This probe set was annotated using the Matching Probes based pipeline to a pseudoCAP identifier using 1 transcripts. // false // Matching Probes // A	PA5241(13)	PA5241 // product=exopolyphosphatase; Class 1 gene=ppx function=Nucleotide biosynthesis and metabolism ; Adaptation, Protection // pseudoCAP // 13 // ---
PA1985_pqqA_at	PA1985_pqqA	8.29	13.08	-27.72	0	0	pqqA	pyrroloquinoline quinone biosynthesis protein A		P. aeruginosa Genome Array	Pseudomonas aeruginosa	2014-10-06	Exemplar sequence	Pseudomonas Genome Database	PA1985 /GENE=pqqA /DEF=pyrroloquinoline quinone biosynthesis protein A /FUNCTION=Biosynthesis of cofactors, prosthetic groups and carriers	PA1985		gb|AE004091|AE004091:2171865-2171937 (+) // 100.0 //	pyrroloquinoline quinone biosynthesis protein A					Q9ZAA0											0018189 // pyrroloquinoline quinone biosynthetic process // inferred from electronic annotation			Pyrroloquinoline quinone biosynthesis // ---				This probe set was annotated using the Matching Probes based pipeline to a pseudoCAP identifier using 1 transcripts. // false // Matching Probes // A	PA1985(13)	PA1985 // product=pyrroloquinoline quinone biosynthesis protein A; Class 2 gene=pqqA function=Biosynthesis of cofactors, prosthetic groups and carriers // pseudoCAP // 13 // ---
PA1988_pqqD_at	PA1988_pqqD	7.77	9.74	-3.9	0	0	pqqD	pyrroloquinoline quinone biosynthesis protein D		P. aeruginosa Genome Array	Pseudomonas aeruginosa	2014-10-06	Exemplar sequence	Pseudomonas Genome Database	PA1988 /GENE=pqqD /DEF=pyrroloquinoline quinone biosynthesis protein D /FUNCTION=Biosynthesis of cofactors, prosthetic groups and carriers	PA1988		gb|AE004091|AE004091:2173662-2173941 (+) // 100.0 //	pyrroloquinoline quinone biosynthesis protein D					Q9I2C1											0018189 // pyrroloquinoline quinone biosynthetic process // inferred from electronic annotation		0048038 // quinone binding // inferred from electronic annotation	Pyrroloquinoline quinone biosynthesis // ---				This probe set was annotated using the Matching Probes based pipeline to a pseudoCAP identifier using 1 transcripts. // false // Matching Probes // A	PA1988(13)	PA1988 // product=pyrroloquinoline quinone biosynthesis protein D; Class 2 gene=pqqD function=Biosynthesis of cofactors, prosthetic groups and carriers // pseudoCAP // 13 // ---
PA1989_pqqE_at	PA1989_pqqE	8.66	9.87	-2.31	0	0	pqqE	pyrroloquinoline quinone biosynthesis protein E		P. aeruginosa Genome Array	Pseudomonas aeruginosa	2014-10-06	Exemplar sequence	Pseudomonas Genome Database	PA1989 /GENE=pqqE /DEF=pyrroloquinoline quinone biosynthesis protein E /FUNCTION=Biosynthesis of cofactors, prosthetic groups and carriers	PA1989		gb|AE004091|AE004091:2173912-2175058 (+) // 100.0 //	pyrroloquinoline quinone biosynthesis protein E					Q9I2C0											0018189 // pyrroloquinoline quinone biosynthetic process // inferred from electronic annotation		0003824 // catalytic activity // inferred from electronic annotation; 0005506 // iron ion binding // inferred from electronic annotation; 0046872 // metal ion binding // inferred from electronic annotation; 0051536 // iron-sulfur cluster binding // inferred from electronic annotation; 0051539 // 4 iron, 4 sulfur cluster binding // inferred from electronic annotation	Pyrroloquinoline quinone biosynthesis // ---				This probe set was annotated using the Matching Probes based pipeline to a pseudoCAP identifier using 1 transcripts. // false // Matching Probes // A	PA1989(13)	PA1989 // product=pyrroloquinoline quinone biosynthesis protein E; Class 2 gene=pqqE function=Biosynthesis of cofactors, prosthetic groups and carriers // pseudoCAP // 13 // ---
PA0998_at	PA0998	5.24	8.4	-8.94	0	0	pqsC	Homologous to beta-keto-acyl-acyl-carrier protein synthase		P. aeruginosa Genome Array	Pseudomonas aeruginosa	2014-10-06	Exemplar sequence	Pseudomonas Genome Database	PA0998 /DEF=hypothetical protein /FUNCTION=Putative enzymes	PA0998		gb|AE004091|AE004091:1080853-1081900 (+) // 100.0 //	Homologous to beta-keto-acyl-acyl-carrier protein synthase					Q9I4X1											0006633 // fatty acid biosynthetic process // inferred from electronic annotation; 0008152 // metabolic process // inferred from electronic annotation; 0008610 // lipid biosynthetic process // inferred from electronic annotation; 0044550 // secondary metabolite biosynthetic process // inferred from mutant phenotype		0003824 // catalytic activity // inferred from electronic annotation; 0004315 // 3-oxoacyl-[acyl-carrier-protein] synthase activity // inferred from electronic annotation; 0016740 // transferase activity // inferred from electronic annotation; 0016747 // transferase activity, transferring acyl groups other than amino-acyl groups // inferred from electronic annotation					This probe set was annotated using the Matching Probes based pipeline to a pseudoCAP identifier using 1 transcripts. // false // Matching Probes // A	PA0998(13)	PA0998 // product=Homologous to beta-keto-acyl-acyl-carrier protein synthase; Class 1 gene=pqsC function=Biosynthesis of cofactors, prosthetic groups and carriers // pseudoCAP // 13 // ---
PA1000_at	PA1000	8.95	7.44	2.83	0	0	pqsE	Quinolone signal response protein		P. aeruginosa Genome Array	Pseudomonas aeruginosa	2014-10-06	Exemplar sequence	Pseudomonas Genome Database	PA1000 /DEF=hypothetical protein /FUNCTION=Hypothetical, unclassified, unknown	PA1000		gb|AE004091|AE004091:1082949-1083855 (+) // 100.0 //	Quinolone signal response protein																							This probe set was annotated using the Design Representative Id based pipeline to a Pseudomonas Genome Database identifier using 1 transcripts. // false // Design Representative Id // R	PA1000	PA1000 // PA1000 /DEF=hypothetical protein /FUNCTION=Hypothetical, unclassified, unknown // pa // --- // ---
PA5050_priA_at	PA5050_priA	7.44	8.74	-2.46	0	0	priA	primosomal protein N'		P. aeruginosa Genome Array	Pseudomonas aeruginosa	2014-10-06	Exemplar sequence	Pseudomonas Genome Database	PA5050 /GENE=priA /DEF=primosomal protein N' /FUNCTION=DNA replication, recombination, modification and repair	PA5050		gb|AE004091|AE004091:5687495-5689715 (+) // 100.0 //	primosomal protein N'																							This probe set was annotated using the Design Representative Id based pipeline to a Pseudomonas Genome Database identifier using 1 transcripts. // false // Design Representative Id // R	PA5050	PA5050 // PA5050 /GENE=priA /DEF=primosomal protein N' /FUNCTION=DNA replication, recombination, modification and repair // pa // --- // ---
PA0956_proS_at	PA0956_proS	9.03	7.29	3.33	0	0	proS	prolyl-tRNA synthetase		P. aeruginosa Genome Array	Pseudomonas aeruginosa	2014-10-06	Exemplar sequence	Pseudomonas Genome Database	PA0956 /GENE=proS /DEF=prolyl-tRNA synthetase /FUNCTION=Amino acid biosynthesis and metabolism; Translation, post-translational modification, degradation	PA0956		gb|AE004091|AE004091:1041689-1043405 (-) // 100.0 //	prolyl-tRNA synthetase					Q9I502											0006412 // translation // inferred from electronic annotation; 0006418 // tRNA aminoacylation for protein translation // inferred from electronic annotation; 0006433 // prolyl-tRNA aminoacylation // inferred from electronic annotation; 0006450 // regulation of translational fidelity // inferred from electronic annotation	0005737 // cytoplasm // inferred from electronic annotation	0000166 // nucleotide binding // inferred from electronic annotation; 0002161 // aminoacyl-tRNA editing activity // inferred from electronic annotation; 0004812 // aminoacyl-tRNA ligase activity // inferred from electronic annotation; 0004827 // proline-tRNA ligase activity // inferred from electronic annotation; 0005524 // ATP binding // inferred from electronic annotation; 0016874 // ligase act…	Aminoacyl-tRNA biosynthesis // ---; Arginine and proline metabolism // ---				This probe set was annotated using the Matching Probes based pipeline to a pseudoCAP identifier using 1 transcripts. // false // Matching Probes // A	PA0956(13)	PA0956 // product=prolyl-tRNA synthetase; Class 2 gene=proS function=Amino acid biosynthesis and metabolism ; Translation, post-translational modification, degradation // pseudoCAP // 13 // ---
PA0796_prpB_at	PA0796_prpB	5.29	8.38	-8.49	0	0	prpB	carboxyphosphonoenolpyruvate phosphonomutase		P. aeruginosa Genome Array	Pseudomonas aeruginosa	2014-10-06	Exemplar sequence	Pseudomonas Genome Database	PA0796 /GENE=prpB /DEF=carboxyphosphonoenolpyruvate phosphonomutase /FUNCTION=Carbon compound catabolism; Central intermediary metabolism	PA0796		gb|AE004091|AE004091:874206-875103 (-) // 100.0 //	carboxyphosphonoenolpyruvate phosphonomutase					Q9I5E2	EC:2.7.8.-										0008152 // metabolic process // inferred from electronic annotation; 0019629 // propionate catabolic process, 2-methylcitrate cycle // inferred from electronic annotation		0003824 // catalytic activity // inferred from electronic annotation; 0016829 // lyase activity // inferred from electronic annotation; 0046421 // methylisocitrate lyase activity // inferred from electronic annotation	Aminophosphonate metabolism // ---; Aminosugars metabolism // ---; Glycerolipid metabolism // ---				This probe set was annotated using the Matching Probes based pipeline to a pseudoCAP identifier using 1 transcripts. // false // Matching Probes // A	PA0796(13)	PA0796 // product=carboxyphosphonoenolpyruvate phosphonomutase; Class 2 gene=prpB function=Fatty acid and phospholipid metabolism ; Central intermediary metabolism ; Carbon compound catabolism // pseudoCAP // 13 // ---
PA0780_at	PA0780	6.44	8.14	-3.25	0	0	pruR	proline utilization regulator		P. aeruginosa Genome Array	Pseudomonas aeruginosa	2014-10-06	Exemplar sequence	Pseudomonas Genome Database	PA0780 /DEF=probable transcriptional regulator /FUNCTION=Transcriptional regulators	PA0780		gb|AE004091|AE004091:848383-849136 (+) // 100.0 //	proline utilization regulator					Q9I5F8											0006351 // transcription, DNA-templated // inferred from electronic annotation; 0006355 // regulation of transcription, DNA-templated // inferred from electronic annotation; 2001158 // positive regulation of proline catabolic process to glutamate // inferred from mutant phenotype		0003677 // DNA binding // inferred from electronic annotation; 0003700 // sequence-specific DNA binding transcription factor activity // inferred from electronic annotation; 0043565 // sequence-specific DNA binding // inferred from electronic annotation	Proline utilization // ---				This probe set was annotated using the Matching Probes based pipeline to a pseudoCAP identifier using 1 transcripts. // false // Matching Probes // A	PA0780(13)	PA0780 // product=proline utilization regulator; Class 1 gene=pruR function=Transcriptional regulators // pseudoCAP // 13 // ---
PA1715_pscB_at	PA1715_pscB	5.86	7.56	-3.25	0	0	pscB	type III export apparatus protein		P. aeruginosa Genome Array	Pseudomonas aeruginosa	2014-10-06	Exemplar sequence	Pseudomonas Genome Database	PA1715 /GENE=pscB /DEF=type III export apparatus protein /FUNCTION=Protein secretion/export apparatus	PA1715		gb|AE004091|AE004091:1859071-1859494 (+) // 100.0 //	type III export apparatus protein					Q9I320											0009405 // pathogenesis // inferred from electronic annotation; 0030254 // protein secretion by the type III secretion system // inferred from genomic context; 0050708 // regulation of protein secretion // inferred from electronic annotation	0005737 // cytoplasm // inferred from electronic annotation		Type III Secretion // ---				This probe set was annotated using the Matching Probes based pipeline to a pseudoCAP identifier using 1 transcripts. // false // Matching Probes // A	PA1715(13)	PA1715 // product=type III export apparatus protein; Class 1 gene=pscB function=Protein secretion/export apparatus // pseudoCAP // 13 // ---
PA1719_pscF_at	PA1719_pscF	9.25	7.1	4.45	0	0	pscF	type III export protein PscF		P. aeruginosa Genome Array	Pseudomonas aeruginosa	2014-10-06	Exemplar sequence	Pseudomonas Genome Database	PA1719 /GENE=pscF /DEF=type III export protein PscF /FUNCTION=Protein secretion/export apparatus	PA1719		gb|AE004091|AE004091:1862764-1863022 (+) // 100.0 //	type III export protein PscF					P95434											0009405 // pathogenesis // inferred from electronic annotation; 0015031 // protein transport // inferred from electronic annotation; 0030254 // protein secretion by the type III secretion system // inferred from genomic context	0005576 // extracellular region // inferred from electronic annotation	0008565 // protein transporter activity // inferred from electronic annotation	Type III Secretion // ---				This probe set was annotated using the Matching Probes based pipeline to a pseudoCAP identifier using 1 transcripts. // false // Matching Probes // A	PA1719(13)	PA1719 // product=type III export protein PscF; Class 1 gene=pscF function=Protein secretion/export apparatus // pseudoCAP // 13 // ---
PA1720_pscG_at	PA1720_pscG	7.8	9.13	-2.52	0	0	pscG	type III export protein PscG		P. aeruginosa Genome Array	Pseudomonas aeruginosa	2014-10-06	Exemplar sequence	Pseudomonas Genome Database	PA1720 /GENE=pscG /DEF=type III export protein PscG /FUNCTION=Protein secretion/export apparatus	PA1720		gb|AE004091|AE004091:1863024-1863372 (+) // 100.0 //	type III export protein PscG					P95435											0009405 // pathogenesis // inferred from electronic annotation; 0030254 // protein secretion by the type III secretion system // inferred from genomic context	0005737 // cytoplasm // inferred from electronic annotation		Type III Secretion // ---				This probe set was annotated using the Matching Probes based pipeline to a pseudoCAP identifier using 1 transcripts. // false // Matching Probes // A	PA1720(13)	PA1720 // product=type III export protein PscG; Class 2 gene=pscG function=Protein secretion/export apparatus // pseudoCAP // 13 // ---
PA4957_psd_at	PA4957_psd	4.92	7.61	-6.43	0	0	psd	phosphatidylserine decarboxylase		P. aeruginosa Genome Array	Pseudomonas aeruginosa	2014-10-06	Exemplar sequence	Pseudomonas Genome Database	PA4957 /GENE=psd /DEF=phosphatidylserine decarboxylase /FUNCTION=Amino acid biosynthesis and metabolism; Fatty acid and phospholipid metabolism	PA4957		gb|AE004091|AE004091:5562417-5563287 (+) // 100.0 //	phosphatidylserine decarboxylase					Q9HUK8	EC:4.1.1.65										0006629 // lipid metabolic process // inferred from electronic annotation; 0006646 // phosphatidylethanolamine biosynthetic process // inferred from electronic annotation; 0008654 // phospholipid biosynthetic process // inferred from electronic annotation		0004609 // phosphatidylserine decarboxylase activity // inferred from electronic annotation; 0016829 // lyase activity // inferred from electronic annotation; 0016831 // carboxy-lyase activity // inferred from electronic annotation	Glycerolipid metabolism // ---; Glycine, serine and threonine metabolism // ---				This probe set was annotated using the Matching Probes based pipeline to a pseudoCAP identifier using 1 transcripts. // false // Matching Probes // A	PA4957(13)	PA4957 // product=phosphatidylserine decarboxylase; Class 2 gene=psd function=Amino acid biosynthesis and metabolism ; Fatty acid and phospholipid metabolism // pseudoCAP // 13 // ---
PA2232_at	PA2232	6.98	9.13	-4.43	0	0	pslB	probable phosphomannose isomerase/GDP-mannose pyrophosphorylase		P. aeruginosa Genome Array	Pseudomonas aeruginosa	2014-10-06	Exemplar sequence	Pseudomonas Genome Database	PA2232 /DEF=probable phosphomannose isomerase/GDP-mannose pyrophosphorylase /FUNCTION=Cell wall / LPS / capsule	PA2232		gb|AE004091|AE004091:2455103-2456570 (+) // 100.0 //	probable phosphomannose isomerase/GDP-mannose pyrophosphorylase					Q9I1N7											0000271 // polysaccharide biosynthetic process // inferred from electronic annotation; 0005976 // polysaccharide metabolic process // inferred from electronic annotation; 0009058 // biosynthetic process // inferred from electronic annotation		0016779 // nucleotidyltransferase activity // inferred from electronic annotation	Fructose and mannose metabolism // ---; Lipopolysaccharide biosynthesis // ---				This probe set was annotated using the Matching Probes based pipeline to a pseudoCAP identifier using 1 transcripts. // false // Matching Probes // A	PA2232(13)	PA2232 // product=probable phosphomannose isomerase/GDP-mannose pyrophosphorylase; Class 3 gene=pslB function=Cell wall / LPS / capsule // pseudoCAP // 13 // ---
PA2233_at	PA2233	7.03	8.17	-2.19	0	0	pslC	probable glycosyl transferase		P. aeruginosa Genome Array	Pseudomonas aeruginosa	2014-10-06	Exemplar sequence	Pseudomonas Genome Database	PA2233 /DEF=probable glycosyl transferase /FUNCTION=Putative enzymes	PA2233		gb|AE004091|AE004091:2456569-2457481 (+) // 100.0 //	probable glycosyl transferase					Q9I1N6	EC:2.4.1.-																	This probe set was annotated using the Matching Probes based pipeline to a pseudoCAP identifier using 1 transcripts. // false // Matching Probes // A	PA2233(13)	PA2233 // product=probable glycosyl transferase; Class 3 gene=pslC function=Putative enzymes // pseudoCAP // 13 // ---
PA2236_at	PA2236	6.6	9.04	-5.41	0	0	pslF	hypothetical protein		P. aeruginosa Genome Array	Pseudomonas aeruginosa	2014-10-06	Exemplar sequence	Pseudomonas Genome Database	PA2236 /DEF=hypothetical protein /FUNCTION=Hypothetical, unclassified, unknown	PA2236		gb|AE004091|AE004091:2460283-2461471 (+) // 100.0 //	hypothetical protein					Q9I1N3											0009058 // biosynthetic process // inferred from electronic annotation							This probe set was annotated using the Matching Probes based pipeline to a pseudoCAP identifier using 1 transcripts. // false // Matching Probes // A	PA2236(13)	PA2236 // product=hypothetical protein; Class 4 gene=pslF function=Hypothetical, unclassified, unknown // pseudoCAP // 13 // ---
PA2238_at	PA2238	6.74	9.57	-7.13	0	0	pslH	hypothetical protein		P. aeruginosa Genome Array	Pseudomonas aeruginosa	2014-10-06	Exemplar sequence	Pseudomonas Genome Database	PA2238 /DEF=hypothetical protein /FUNCTION=Hypothetical, unclassified, unknown	PA2238		gb|AE004091|AE004091:2462797-2464006 (+) // 100.0 //	hypothetical protein					Q9I1N1																		This probe set was annotated using the Matching Probes based pipeline to a pseudoCAP identifier using 1 transcripts. // false // Matching Probes // A	PA2238(13)	PA2238 // product=hypothetical protein; Class 4 gene=pslH function=Hypothetical, unclassified, unknown // pseudoCAP // 13 // ---
PA2245_at	PA2245	8.63	6.22	5.31	0	0	pslO	hypothetical protein		P. aeruginosa Genome Array	Pseudomonas aeruginosa	2014-10-06	Exemplar sequence	Pseudomonas Genome Database	PA2245 /DEF=hypothetical protein /FUNCTION=Hypothetical, unclassified, unknown	PA2245		gb|AE004091|AE004091:2472104-2472410 (+) // 100.0 //	hypothetical protein																							This probe set was annotated using the Matching Probes based pipeline to a pseudoCAP identifier using 1 transcripts. // false // Matching Probes // A	PA2245(13)	PA2245 // product=hypothetical protein; Class 4 gene=pslO function=Hypothetical, unclassified, unknown // pseudoCAP // 13 // ---
PA5366_pstB_at	PA5366_pstB	9.14	7.2	3.84	0	0	pstB	ATP-binding component of ABC phosphate transporter		P. aeruginosa Genome Array	Pseudomonas aeruginosa	2014-10-06	Exemplar sequence	Pseudomonas Genome Database	PA5366 /GENE=pstB /DEF=ATP-binding component of ABC phosphate transporter /FUNCTION=Transport of small molecules; Membrane proteins	PA5366		gb|AE004091|AE004091:6033210-6034044 (-) // 100.0 //	ATP-binding component of ABC phosphate transporter					Q51546											0006200 // ATP catabolic process // inferred from electronic annotation; 0006810 // transport // inferred from electronic annotation; 0006817 // phosphate ion transport // inferred from electronic annotation; 0008152 // metabolic process // inferred from electronic annotation; 0035435 // phosphate ion transmembrane transport // inferred from electronic annotation	0005886 // plasma membrane // inferred from electronic annotation; 0016020 // membrane // inferred from electronic annotation; 0043190 // ATP-binding cassette (ABC) transporter complex // inferred from electronic annotation	0000166 // nucleotide binding // inferred from electronic annotation; 0005315 // inorganic phosphate transmembrane transporter activity // inferred from electronic annotation; 0005524 // ATP binding // inferred from electronic annotation; 0015415 // phosphate ion transmembrane-transporting ATPase activity // inferred from electronic annotation; 0016787 // hydrolase activity // inferred from elect…					This probe set was annotated using the Matching Probes based pipeline to a pseudoCAP identifier using 1 transcripts. // false // Matching Probes // A	PA5366(13)	PA5366 // product=ATP-binding component of ABC phosphate transporter; Class 1 gene=pstB function=Membrane proteins ; Transport of small molecules // pseudoCAP // 13 // ---
PA5368_pstC_at	PA5368_pstC	6.48	8.98	-5.65	0	0	pstC	membrane protein component of ABC phosphate transporter		P. aeruginosa Genome Array	Pseudomonas aeruginosa	2014-10-06	Exemplar sequence	Pseudomonas Genome Database	PA5368 /GENE=pstC /DEF=membrane protein component of ABC phosphate transporter /FUNCTION=Transport of small molecules; Membrane proteins	PA5368		gb|AE004091|AE004091:6035755-6037789 (-) // 100.0 //	membrane protein component of ABC phosphate transporter					Q51544; G3XD02											0006810 // transport // inferred from electronic annotation	0005886 // plasma membrane // inferred from electronic annotation; 0016020 // membrane // inferred from electronic annotation; 0016021 // integral component of membrane // inferred from electronic annotation						This probe set was annotated using the Matching Probes based pipeline to a pseudoCAP identifier using 1 transcripts. // false // Matching Probes // A	PA5368(13)	PA5368 // product=membrane protein component of ABC phosphate transporter; Class 1 gene=pstC function=Membrane proteins ; Transport of small molecules // pseudoCAP // 13 // ---
PA0835_pta_at	PA0835_pta	6.71	8.39	-3.19	0	0	pta	phosphate acetyltransferase		P. aeruginosa Genome Array	Pseudomonas aeruginosa	2014-10-06	Exemplar sequence	Pseudomonas Genome Database	PA0835 /GENE=pta /DEF=phosphate acetyltransferase /FUNCTION=Carbon compound catabolism	PA0835		gb|AE004091|AE004091:909418-911533 (-) // 100.0 //	phosphate acetyltransferase					Q9I5A5	EC:2.3.1.8										0006085 // acetyl-CoA biosynthetic process // inferred from electronic annotation; 0008152 // metabolic process // inferred from electronic annotation	0005737 // cytoplasm // inferred from electronic annotation	0008959 // phosphate acetyltransferase activity // inferred from electronic annotation; 0016407 // acetyltransferase activity // inferred from electronic annotation; 0016740 // transferase activity // inferred from electronic annotation; 0016746 // transferase activity, transferring acyl groups // inferred from electronic annotation	Pyruvate metabolism // ---				This probe set was annotated using the Matching Probes based pipeline to a pseudoCAP identifier using 1 transcripts. // false // Matching Probes // A	PA0835(13)	PA0835 // product=phosphate acetyltransferase; Class 1 gene=pta function=Carbon compound catabolism // pseudoCAP // 13 // ---
PA4938_purA_at	PA4938_purA	8.89	6.71	4.52	0	0	purA	adenylosuccinate synthetase		P. aeruginosa Genome Array	Pseudomonas aeruginosa	2014-10-06	Exemplar sequence	Pseudomonas Genome Database	PA4938 /GENE=purA /DEF=adenylosuccinate synthetase /FUNCTION=Amino acid biosynthesis and metabolism; Nucleotide biosynthesis and metabolism	PA4938		gb|AE004091|AE004091:5542072-5543365 (-) // 100.0 //	adenylosuccinate synthetase					Q9HUM6	EC:6.3.4.4										0006164 // purine nucleotide biosynthetic process // inferred from electronic annotation; 0044208 // 'de novo' AMP biosynthetic process // inferred from electronic annotation	0005737 // cytoplasm // inferred from electronic annotation	0000166 // nucleotide binding // inferred from electronic annotation; 0000287 // magnesium ion binding // inferred from electronic annotation; 0004019 // adenylosuccinate synthase activity // inferred from electronic annotation; 0005525 // GTP binding // inferred from electronic annotation; 0016874 // ligase activity // inferred from electronic annotation; 0046872 // metal ion binding // inferred…	Alanine and Aspartate metabolism // ---; Purine metabolism // ---				This probe set was annotated using the Matching Probes based pipeline to a pseudoCAP identifier using 1 transcripts. // false // Matching Probes // A	PA4938(13)	PA4938 // product=adenylosuccinate synthetase; Class 2 gene=purA function=Amino acid biosynthesis and metabolism ; Nucleotide biosynthesis and metabolism // pseudoCAP // 13 // ---
PA0944_purN_at	PA0944_purN	9.4	7.76	3.13	0	0	purN	phosphoribosylaminoimidazole synthetase		P. aeruginosa Genome Array	Pseudomonas aeruginosa	2014-10-06	Exemplar sequence	Pseudomonas Genome Database	PA0944 /GENE=purN /DEF=phosphoribosylaminoimidazole synthetase /FUNCTION=Nucleotide biosynthesis and metabolism	PA0944		gb|AE004091|AE004091:1032095-1032764 (-) // 100.0 //	phosphoribosylaminoimidazole synthetase					Q9I514	EC:2.1.2.2										0006189 // 'de novo' IMP biosynthetic process // inferred from electronic annotation; 0009058 // biosynthetic process // inferred from electronic annotation; 0032259 // methylation // inferred from electronic annotation		0004644 // phosphoribosylglycinamide formyltransferase activity // inferred from electronic annotation; 0008168 // methyltransferase activity // inferred from electronic annotation; 0016740 // transferase activity // inferred from electronic annotation; 0016742 // hydroxymethyl-, formyl- and related transferase activity // inferred from electronic annotation	One carbon pool by folate // ---; Purine metabolism // ---				This probe set was annotated using the Matching Probes based pipeline to a pseudoCAP identifier using 1 transcripts. // false // Matching Probes // A	PA0944(13)	PA0944 // product=phosphoribosylaminoimidazole synthetase; Class 2 gene=purN function=Nucleotide biosynthesis and metabolism // pseudoCAP // 13 // ---
PA5420_purU2_at	PA5420_purU2	9.81	8.52	2.44	0	0	purU2	formyltetrahydrofolate deformylase		P. aeruginosa Genome Array	Pseudomonas aeruginosa	2014-10-06	Exemplar sequence	Pseudomonas Genome Database	PA5420 /GENE=purU2 /DEF=formyltetrahydrofolate deformylase /FUNCTION=Nucleotide biosynthesis and metabolism	PA5420		gb|AE004091|AE004091:6100819-6101677 (+) // 100.0 //	formyltetrahydrofolate deformylase					Q9HTE4	EC:3.5.1.10										0006189 // 'de novo' IMP biosynthetic process // inferred from electronic annotation; 0009058 // biosynthetic process // inferred from electronic annotation		0008864 // formyltetrahydrofolate deformylase activity // inferred from electronic annotation; 0016742 // hydroxymethyl-, formyl- and related transferase activity // inferred from electronic annotation	Glyoxylate and dicarboxylate metabolism // ---; One carbon pool by folate // ---				This probe set was annotated using the Matching Probes based pipeline to a pseudoCAP identifier using 1 transcripts. // false // Matching Probes // A	PA5420(13)	PA5420 // product=formyltetrahydrofolate deformylase; Class 2 gene=purU2 function=Nucleotide biosynthesis and metabolism // pseudoCAP // 13 // ---
PA0783_putP_at	PA0783_putP	7.56	5.41	4.42	0	0	putP	sodium/proline symporter PutP		P. aeruginosa Genome Array	Pseudomonas aeruginosa	2014-10-06	Exemplar sequence	Pseudomonas Genome Database	PA0783 /GENE=putP /DEF=sodium/proline symporter PutP /FUNCTION=Membrane proteins; Transport of small molecules	PA0783		gb|AE004091|AE004091:855277-856798 (+) // 100.0 //	sodium/proline symporter PutP					Q9I5F5											0006810 // transport // inferred from electronic annotation; 0006814 // sodium ion transport // inferred from electronic annotation; 0010133 // proline catabolic process to glutamate // inferred from mutant phenotype; 0015824 // proline transport // inferred from electronic annotation; 0035524 // proline transmembrane transport // inferred by curator; 0035524 // proline transmembrane transport //…	0016020 // membrane // inferred from electronic annotation; 0016021 // integral component of membrane // inferred from electronic annotation	0005215 // transporter activity // inferred from electronic annotation; 0005298 // proline:sodium symporter activity // inferred from electronic annotation; 0015193 // L-proline transmembrane transporter activity // inferred by curator; 0031402 // sodium ion binding // inferred from electronic annotation					This probe set was annotated using the Matching Probes based pipeline to a pseudoCAP identifier using 1 transcripts. // false // Matching Probes // A	PA0783(13)	PA0783 // product=sodium/proline symporter PutP; Class 1 gene=putP function=Membrane proteins ; Transport of small molecules // pseudoCAP // 13 // ---
PA2425_at	PA2425	9.15	8.13	2.03	0	0	pvdG	PvdG		P. aeruginosa Genome Array	Pseudomonas aeruginosa	2014-10-06	Exemplar sequence	Pseudomonas Genome Database	PA2425 /DEF=probable thioesterase /FUNCTION=Putative enzymes	PA2425		gb|AE004091|AE004091:2720766-2721531 (-) // 100.0 //	PvdG					Q9I156											0009058 // biosynthetic process // inferred from electronic annotation		0016788 // hydrolase activity, acting on ester bonds // inferred from electronic annotation	Pyoverdine synthesis // ---				This probe set was annotated using the Matching Probes based pipeline to a pseudoCAP identifier using 1 transcripts. // false // Matching Probes // A	PA2425(13)	PA2425 // product=PvdG; Class 1 gene=pvdG function=Adaptation, Protection // pseudoCAP // 13 // ---
PA2400_at	PA2400	9.01	5.97	8.22	0	0	pvdJ	PvdJ		P. aeruginosa Genome Array	Pseudomonas aeruginosa	2014-10-06	Exemplar sequence	Pseudomonas Genome Database	PA2400 /DEF=probable non-ribosomal peptide synthetase /FUNCTION=Adaptation, protection	PA2400		gb|AE004091|AE004091:2665156-2669110 (-) // 100.0 //	PvdJ					Q9I181											0008152 // metabolic process // inferred from electronic annotation		0003824 // catalytic activity // inferred from electronic annotation					This probe set was annotated using the Design Representative Id based pipeline to a Pseudomonas Genome Database identifier using 1 transcripts. // false // Design Representative Id // R	PA2400	PA2400 // PA2400 /DEF=probable non-ribosomal peptide synthetase /FUNCTION=Adaptation, protection // pa // --- // ---
PA2424_at	PA2424	8.05	6.58	2.76	0	0	pvdL	PvdL		P. aeruginosa Genome Array	Pseudomonas aeruginosa	2014-10-06	Exemplar sequence	Pseudomonas Genome Database	PA2424 /DEF=probable non-ribosomal peptide synthetase /FUNCTION=Adaptation, protection	PA2424		gb|AE004091|AE004091:2707665-2720694 (-) // 100.0 //	PvdL					Q9I157											0008152 // metabolic process // inferred from electronic annotation		0003824 // catalytic activity // inferred from electronic annotation; 0031177 // phosphopantetheine binding // inferred from electronic annotation	Pyoverdine synthesis // ---				This probe set was annotated using the Matching Probes based pipeline to a pseudoCAP identifier using 1 transcripts. // false // Matching Probes // A	PA2424(13)	PA2424 // product=PvdL; Class 1 gene=pvdL function=Adaptation, Protection // pseudoCAP // 13 // ---
PA2392_at	PA2392	9.34	8.26	2.11	0	0	pvdP	PvdP		P. aeruginosa Genome Array	Pseudomonas aeruginosa	2014-10-06	Exemplar sequence	Pseudomonas Genome Database	PA2392 /DEF=hypothetical protein /FUNCTION=Hypothetical, unclassified, unknown	PA2392		gb|AE004091|AE004091:2646776-2648411 (-) // 100.0 //	PvdP					Q9I188														Pyoverdine synthesis // ---				This probe set was annotated using the Matching Probes based pipeline to a pseudoCAP identifier using 1 transcripts. // false // Matching Probes // A	PA2392(13)	PA2392 // product=PvdP; Class 1 gene=pvdP function=Adaptation, Protection // pseudoCAP // 13 // ---
PA3824_queA_at	PA3824_queA	6.05	8.6	-5.85	0	0	queA	S-adenosylmethionine:trna ribosyltransferase-isomerase		P. aeruginosa Genome Array	Pseudomonas aeruginosa	2014-10-06	Exemplar sequence	Pseudomonas Genome Database	PA3824 /GENE=queA /DEF=S-adenosylmethionine:trna ribosyltransferase-isomerase /FUNCTION=Translation, post-translational modification, degradation	PA3824		gb|AE004091|AE004091:4280519-4281563 (-) // 100.0 //	S-adenosylmethionine:trna ribosyltransferase-isomerase					Q9HXH8											0008616 // queuosine biosynthetic process // inferred from electronic annotation	0005737 // cytoplasm // inferred from electronic annotation	0016740 // transferase activity // inferred from electronic annotation; 0016853 // isomerase activity // inferred from electronic annotation					This probe set was annotated using the Matching Probes based pipeline to a pseudoCAP identifier using 1 transcripts. // false // Matching Probes // A	PA3824(13)	PA3824 // product=S-adenosylmethionine:trna ribosyltransferase-isomerase; Class 2 gene=queA function=Translation, post-translational modification, degradation // pseudoCAP // 13 // ---
PA4743_rbfA_at	PA4743_rbfA	7.38	5.49	3.7	0	0	rbfA	ribosome-binding factor A		P. aeruginosa Genome Array	Pseudomonas aeruginosa	2014-10-06	Exemplar sequence	Pseudomonas Genome Database	PA4743 /GENE=rbfA /DEF=ribosome-binding factor A /FUNCTION=Adaptation, protection; Translation, post-translational modification, degradation	PA4743		gb|AE004091|AE004091:5326934-5327324 (-) // 100.0 //	ribosome-binding factor A					Q9HV56											0006364 // rRNA processing // inferred from electronic annotation	0005737 // cytoplasm // inferred from electronic annotation						This probe set was annotated using the Matching Probes based pipeline to a pseudoCAP identifier using 1 transcripts. // false // Matching Probes // A	PA4743(13)	PA4743 // product=ribosome-binding factor A; Class 2 gene=rbfA function=Translation, post-translational modification, degradation ; Adaptation, Protection // pseudoCAP // 13 // ---
PA1950_rbsK_at	PA1950_rbsK	8.49	9.8	-2.49	0	0	rbsK	ribokinase		P. aeruginosa Genome Array	Pseudomonas aeruginosa	2014-10-06	Exemplar sequence	Pseudomonas Genome Database	PA1950 /GENE=rbsK /DEF=ribokinase /FUNCTION=Carbon compound catabolism	PA1950		gb|AE004091|AE004091:2135460-2136387 (+) // 100.0 //	ribokinase					Q9I2F4	EC:2.7.1.15										0005975 // carbohydrate metabolic process // inferred from electronic annotation; 0006014 // D-ribose metabolic process // inferred from electronic annotation; 0016310 // phosphorylation // inferred from electronic annotation; 0046835 // carbohydrate phosphorylation // inferred from electronic annotation		0004747 // ribokinase activity // inferred from electronic annotation; 0016301 // kinase activity // inferred from electronic annotation; 0016740 // transferase activity // inferred from electronic annotation; 0016773 // phosphotransferase activity, alcohol group as acceptor // inferred from electronic annotation	Pentose phosphate cycle // ---				This probe set was annotated using the Matching Probes based pipeline to a pseudoCAP identifier using 1 transcripts. // false // Matching Probes // A	PA1950(13)	PA1950 // product=ribokinase; Class 2 gene=rbsK function=Carbon compound catabolism // pseudoCAP // 13 // ---
PA3337_rfaD_at	PA3337_rfaD	5.91	9.11	-9.18	0	0	rfaD	ADP-L-glycero-D-mannoheptose 6-epimerase		P. aeruginosa Genome Array	Pseudomonas aeruginosa	2014-10-06	Exemplar sequence	Pseudomonas Genome Database	PA3337 /GENE=rfaD /DEF=ADP-L-glycero-D-mannoheptose 6-epimerase /FUNCTION=Cell wall / LPS / capsule	PA3337		gb|AE004091|AE004091:3746077-3747076 (-) // 100.0 //	ADP-L-glycero-D-mannoheptose 6-epimerase					Q9HYQ8	EC:5.1.3.-										0005975 // carbohydrate metabolic process // inferred from electronic annotation; 0009244 // lipopolysaccharide core region biosynthetic process // inferred from electronic annotation; 0044237 // cellular metabolic process // inferred from electronic annotation; 0097171 // ADP-L-glycero-beta-D-manno-heptose biosynthetic process // inferred from electronic annotation		0003824 // catalytic activity // inferred from electronic annotation; 0008712 // ADP-glyceromanno-heptose 6-epimerase activity // inferred from electronic annotation; 0016853 // isomerase activity // inferred from electronic annotation; 0050661 // NADP binding // inferred from electronic annotation; 0050662 // coenzyme binding // inferred from electronic annotation	Fructose and mannose metabolism // ---				This probe set was annotated using the Matching Probes based pipeline to a pseudoCAP identifier using 1 transcripts. // false // Matching Probes // A	PA3337(13)	PA3337 // product=ADP-L-glycero-D-mannoheptose 6-epimerase; Class 2 gene=rfaD function=Cell wall / LPS / capsule // pseudoCAP // 13 // ---
PA3477_rhlR_at	PA3477_rhlR	8.25	9.4	-2.22	0	0	rhlR	transcriptional regulator RhlR		P. aeruginosa Genome Array	Pseudomonas aeruginosa	2014-10-06	Exemplar sequence	Pseudomonas Genome Database	PA3477 /GENE=rhlR /DEF=transcriptional regulator RhlR /FUNCTION=Adaptation, protection; Transcriptional regulators	PA3477		gb|AE004091|AE004091:3889924-3890650 (-) // 100.0 //	transcriptional regulator RhlR					P54292											0006351 // transcription, DNA-templated // inferred from electronic annotation; 0006355 // regulation of transcription, DNA-templated // inferred from electronic annotation; 0009372 // quorum sensing // inferred from electronic annotation; 0010467 // gene expression // inferred from mutant phenotype; 0045862 // positive regulation of proteolysis // inferred from mutant phenotype; 0046889 // posit…		0003677 // DNA binding // inferred from electronic annotation; 0003700 // sequence-specific DNA binding transcription factor activity // inferred from electronic annotation					This probe set was annotated using the Matching Probes based pipeline to a pseudoCAP identifier using 1 transcripts. // false // Matching Probes // A	PA3477(13)	PA3477 // product=transcriptional regulator RhlR; Class 1 gene=rhlR function=Adaptation, Protection ; Transcriptional regulators // pseudoCAP // 13 // ---
PA4561_ribF_at	PA4561_ribF	8.23	9.61	-2.59	0	0	ribF	riboflavin kinase/FAD synthase		P. aeruginosa Genome Array	Pseudomonas aeruginosa	2014-10-06	Exemplar sequence	Pseudomonas Genome Database	PA4561 /GENE=ribF /DEF=riboflavin kinase/FAD synthase /FUNCTION=Biosynthesis of cofactors, prosthetic groups and carriers	PA4561		gb|AE004091|AE004091:5109805-5110744 (-) // 100.0 //	riboflavin kinase/FAD synthase					Q9HVM3	EC:2.7.1.26										0009231 // riboflavin biosynthetic process // inferred from electronic annotation; 0016310 // phosphorylation // inferred from electronic annotation		0003919 // FMN adenylyltransferase activity // inferred from electronic annotation; 0008531 // riboflavin kinase activity // inferred from electronic annotation; 0016301 // kinase activity // inferred from electronic annotation	Riboflavin metabolism // ---				This probe set was annotated using the Matching Probes based pipeline to a pseudoCAP identifier using 1 transcripts. // false // Matching Probes // A	PA4561(13)	PA4561 // product=riboflavin kinase/FAD synthase; Class 2 gene=ribF function=Biosynthesis of cofactors, prosthetic groups and carriers // pseudoCAP // 13 // ---
PA2975_rluC_at	PA2975_rluC	8.46	7.45	2.01	0	0	rluC	ribosomal large subunit pseudouridine synthase C		P. aeruginosa Genome Array	Pseudomonas aeruginosa	2014-10-06	Exemplar sequence	Pseudomonas Genome Database	PA2975 /GENE=rluC /DEF=ribosomal large subunit pseudouridine synthase C /FUNCTION=Transcription, RNA processing and degradation	PA2975		gb|AE004091|AE004091:3331347-3332304 (-) // 100.0 //	ribosomal large subunit pseudouridine synthase C					Q9HZM9											0001522 // pseudouridine synthesis // inferred from electronic annotation; 0006364 // rRNA processing // inferred from electronic annotation; 0009451 // RNA modification // inferred from electronic annotation		0003723 // RNA binding // inferred from electronic annotation; 0009982 // pseudouridine synthase activity // inferred from electronic annotation; 0016853 // isomerase activity // inferred from electronic annotation					This probe set was annotated using the Matching Probes based pipeline to a pseudoCAP identifier using 1 transcripts. // false // Matching Probes // A	PA2975(13)	PA2975 // product=ribosomal large subunit pseudouridine synthase C; Class 2 gene=rluC function=Transcription, RNA processing and degradation // pseudoCAP // 13 // ---
PA5163_rmlA_at	PA5163_rmlA	8.88	9.97	-2.13	0	0	rmlA	glucose-1-phosphate thymidylyltransferase		P. aeruginosa Genome Array	Pseudomonas aeruginosa	2014-10-06	Exemplar sequence	Pseudomonas Genome Database	PA5163 /GENE=rmlA /DEF=glucose-1-phosphate thymidylyltransferase /FUNCTION=Cell wall / LPS / capsule	PA5163		gb|AE004091|AE004091:5812240-5813122 (+) // 100.0 //	glucose-1-phosphate thymidylyltransferase					Q9HU22	EC:2.7.7.24										0009058 // biosynthetic process // inferred from electronic annotation; 0045226 // extracellular polysaccharide biosynthetic process // inferred from electronic annotation		0008879 // glucose-1-phosphate thymidylyltransferase activity // inferred from electronic annotation; 0016740 // transferase activity // inferred from electronic annotation; 0016779 // nucleotidyltransferase activity // inferred from electronic annotation; 0046872 // metal ion binding // inferred from electronic annotation	Lipopolysaccharide biosynthesis // ---; Nucleotide sugars metabolism // ---				This probe set was annotated using the Matching Probes based pipeline to a pseudoCAP identifier using 1 transcripts. // false // Matching Probes // A	PA5163(13)	PA5163 // product=glucose-1-phosphate thymidylyltransferase; Class 2 gene=rmlA function=Cell wall / LPS / capsule // pseudoCAP // 13 // ---
PA5161_rmlB_at	PA5161_rmlB	7.04	8.44	-2.64	0	0	rmlB	dTDP-D-glucose 4,6-dehydratase		P. aeruginosa Genome Array	Pseudomonas aeruginosa	2014-10-06	Exemplar sequence	Pseudomonas Genome Database	PA5161 /GENE=rmlB /DEF=dTDP-D-glucose 4,6-dehydratase /FUNCTION=Carbon compound catabolism; Cell wall / LPS / capsule	PA5161		gb|AE004091|AE004091:5810280-5811339 (+) // 100.0 //	dTDP-D-glucose 4,6-dehydratase					Q9HU24	EC:4.2.1.46										0009225 // nucleotide-sugar metabolic process // inferred from electronic annotation; 0044237 // cellular metabolic process // inferred from electronic annotation; 0055114 // oxidation-reduction process // inferred from electronic annotation		0003824 // catalytic activity // inferred from electronic annotation; 0008460 // dTDP-glucose 4,6-dehydratase activity // inferred from electronic annotation; 0016491 // oxidoreductase activity // inferred from electronic annotation; 0016829 // lyase activity // inferred from electronic annotation; 0050662 // coenzyme binding // inferred from electronic annotation	Lipopolysaccharide biosynthesis // ---; Nucleotide sugars metabolism // ---				This probe set was annotated using the Matching Probes based pipeline to a pseudoCAP identifier using 1 transcripts. // false // Matching Probes // A	PA5161(13)	PA5161 // product=dTDP-D-glucose 4,6-dehydratase; Class 2 gene=rmlB function=Carbon compound catabolism ; Cell wall / LPS / capsule // pseudoCAP // 13 // ---
PA1815_rnhA_at	PA1815_rnhA	7.49	8.67	-2.27	0	0	rnhA	ribonuclease H		P. aeruginosa Genome Array	Pseudomonas aeruginosa	2014-10-06	Exemplar sequence	Pseudomonas Genome Database	PA1815 /GENE=rnhA /DEF=ribonuclease H /FUNCTION=DNA replication, recombination, modification and repair	PA1815		gb|AE004091|AE004091:1972959-1973406 (+) // 100.0 //	ribonuclease H					Q9I2S9	EC:3.1.26.4										0006401 // RNA catabolic process // inferred from electronic annotation; 0090305 // nucleic acid phosphodiester bond hydrolysis // inferred from electronic annotation; 0090502 // RNA phosphodiester bond hydrolysis, endonucleolytic // inferred from electronic annotation	0005737 // cytoplasm // inferred from electronic annotation	0000287 // magnesium ion binding // inferred from electronic annotation; 0003676 // nucleic acid binding // inferred from electronic annotation; 0004518 // nuclease activity // inferred from electronic annotation; 0004519 // endonuclease activity // inferred from electronic annotation; 0004523 // RNA-DNA hybrid ribonuclease activity // inferred from electronic annotation; 0016787 // hydrolase act…					This probe set was annotated using the Matching Probes based pipeline to a pseudoCAP identifier using 1 transcripts. // false // Matching Probes // A	PA1815(13)	PA1815 // product=ribonuclease H; Class 2 gene=rnhA function=DNA replication, recombination, modification and repair // pseudoCAP // 13 // ---
PA4002_rodA_at	PA4002_rodA	6.81	8.32	-2.85	0	0	rodA	rod shape-determining protein		P. aeruginosa Genome Array	Pseudomonas aeruginosa	2014-10-06	Exemplar sequence	Pseudomonas Genome Database	PA4002 /GENE=rodA /DEF=rod shape-determining protein /FUNCTION=Cell wall / LPS / capsule	PA4002		gb|AE004091|AE004091:4482260-4483364 (-) // 100.0 //	rod shape-determining protein					Q9X6V4; G3XD88											0007049 // cell cycle // inferred from electronic annotation; 0008360 // regulation of cell shape // inferred from electronic annotation	0016020 // membrane // inferred from electronic annotation; 0016021 // integral component of membrane // inferred from electronic annotation						This probe set was annotated using the Matching Probes based pipeline to a pseudoCAP identifier using 1 transcripts. // false // Matching Probes // A	PA4002(13)	PA4002 // product=rod shape-determining protein; Class 2 gene=rodA function=Cell wall / LPS / capsule // pseudoCAP // 13 // ---
PA4248_rplF_at	PA4248_rplF	9.27	7.87	2.64	0	0	rplF	50S ribosomal protein L6		P. aeruginosa Genome Array	Pseudomonas aeruginosa	2014-10-06	Exemplar sequence	Pseudomonas Genome Database	PA4248 /GENE=rplF /DEF=50S ribosomal protein L6 /FUNCTION=Translation, post-translational modification, degradation	PA4248		gb|AE004091|AE004091:4759934-4760468 (-) // 100.0 //	50S ribosomal protein L6					Q9HWF0											0006412 // translation // inferred from electronic annotation	0005622 // intracellular // inferred from electronic annotation; 0005840 // ribosome // inferred from electronic annotation; 0030529 // ribonucleoprotein complex // inferred from electronic annotation	0003723 // RNA binding // inferred from electronic annotation; 0003735 // structural constituent of ribosome // inferred from electronic annotation; 0019843 // rRNA binding // inferred from electronic annotation					This probe set was annotated using the Matching Probes based pipeline to a pseudoCAP identifier using 1 transcripts. // false // Matching Probes // A	PA4248(13)	PA4248 // product=50S ribosomal protein L6; Class 2 gene=rplF function=Translation, post-translational modification, degradation // pseudoCAP // 13 // ---
PA4433_rplM_at	PA4433_rplM	7.41	5.46	3.87	0	0	rplM	50S ribosomal protein L13		P. aeruginosa Genome Array	Pseudomonas aeruginosa	2014-10-06	Exemplar sequence	Pseudomonas Genome Database	PA4433 /GENE=rplM /DEF=50S ribosomal protein L13 /FUNCTION=Translation, post-translational modification, degradation	PA4433		gb|AE004091|AE004091:4965515-4965944 (-) // 100.0 //	50S ribosomal protein L13					Q9HVY2											0006412 // translation // inferred from electronic annotation	0005840 // ribosome // inferred from electronic annotation; 0030529 // ribonucleoprotein complex // inferred from electronic annotation	0003735 // structural constituent of ribosome // inferred from electronic annotation					This probe set was annotated using the Matching Probes based pipeline to a pseudoCAP identifier using 1 transcripts. // false // Matching Probes // A	PA4433(13)	PA4433 // product=50S ribosomal protein L13; Class 2 gene=rplM function=Translation, post-translational modification, degradation // pseudoCAP // 13 // ---
PA4253_rplN_at	PA4253_rplN	8.89	7.54	2.53	0	0	rplN	50S ribosomal protein L14		P. aeruginosa Genome Array	Pseudomonas aeruginosa	2014-10-06	Exemplar sequence	Pseudomonas Genome Database	PA4253 /GENE=rplN /DEF=50S ribosomal protein L14 /FUNCTION=Translation, post-translational modification, degradation	PA4253		gb|AE004091|AE004091:4762266-4762635 (-) // 100.0 //	50S ribosomal protein L14					Q9HWE5											0006412 // translation // inferred from electronic annotation	0005840 // ribosome // inferred from electronic annotation; 0015934 // large ribosomal subunit // inferred from electronic annotation; 0030529 // ribonucleoprotein complex // inferred from electronic annotation	0003723 // RNA binding // inferred from electronic annotation; 0003735 // structural constituent of ribosome // inferred from electronic annotation; 0019843 // rRNA binding // inferred from electronic annotation					This probe set was annotated using the Matching Probes based pipeline to a pseudoCAP identifier using 1 transcripts. // false // Matching Probes // A	PA4253(13)	PA4253 // product=50S ribosomal protein L14; Class 2 gene=rplN function=Translation, post-translational modification, degradation // pseudoCAP // 13 // ---
PA4244_rplO_at	PA4244_rplO	7.9	9.16	-2.39	0	0	rplO	50S ribosomal protein L15		P. aeruginosa Genome Array	Pseudomonas aeruginosa	2014-10-06	Exemplar sequence	Pseudomonas Genome Database	PA4244 /GENE=rplO /DEF=50S ribosomal protein L15 /FUNCTION=Translation, post-translational modification, degradation	PA4244		gb|AE004091|AE004091:4758452-4758887 (-) // 100.0 //	50S ribosomal protein L15					Q9HWF4											0006412 // translation // inferred from electronic annotation	0005622 // intracellular // inferred from electronic annotation; 0005840 // ribosome // inferred from electronic annotation; 0015934 // large ribosomal subunit // inferred from electronic annotation; 0030529 // ribonucleoprotein complex // inferred from electronic annotation	0003723 // RNA binding // inferred from electronic annotation; 0003735 // structural constituent of ribosome // inferred from electronic annotation; 0019843 // rRNA binding // inferred from electronic annotation					This probe set was annotated using the Matching Probes based pipeline to a pseudoCAP identifier using 1 transcripts. // false // Matching Probes // A	PA4244(13)	PA4244 // product=50S ribosomal protein L15; Class 2 gene=rplO function=Translation, post-translational modification, degradation // pseudoCAP // 13 // ---
PA3742_rplS_at	PA3742_rplS	6.53	7.99	-2.75	0	0	rplS	50S ribosomal protein L19		P. aeruginosa Genome Array	Pseudomonas aeruginosa	2014-10-06	Exemplar sequence	Pseudomonas Genome Database	PA3742 /GENE=rplS /DEF=50S ribosomal protein L19 /FUNCTION=Translation, post-translational modification, degradation	PA3742		gb|AE004091|AE004091:4195007-4195358 (-) // 100.0 //	50S ribosomal protein L19					Q9HXQ2											0006412 // translation // inferred from electronic annotation	0005622 // intracellular // inferred from electronic annotation; 0005840 // ribosome // inferred from electronic annotation; 0030529 // ribonucleoprotein complex // inferred from electronic annotation	0003735 // structural constituent of ribosome // inferred from electronic annotation					This probe set was annotated using the Matching Probes based pipeline to a pseudoCAP identifier using 1 transcripts. // false // Matching Probes // A	PA3742(13)	PA3742 // product=50S ribosomal protein L19; Class 2 gene=rplS function=Translation, post-translational modification, degradation // pseudoCAP // 13 // ---
PA4255_rpmC_at	PA4255_rpmC	5.47	6.68	-2.32	0	0	rpmC	50S ribosomal protein L29		P. aeruginosa Genome Array	Pseudomonas aeruginosa	2014-10-06	Exemplar sequence	Pseudomonas Genome Database	PA4255 /GENE=rpmC /DEF=50S ribosomal protein L29 /FUNCTION=Translation, post-translational modification, degradation	PA4255		gb|AE004091|AE004091:4762927-4763119 (-) // 100.0 //	50S ribosomal protein L29					Q9HWE3											0006412 // translation // inferred from electronic annotation	0005622 // intracellular // inferred from electronic annotation; 0005840 // ribosome // inferred from electronic annotation; 0030529 // ribonucleoprotein complex // inferred from electronic annotation	0003735 // structural constituent of ribosome // inferred from electronic annotation					This probe set was annotated using the Matching Probes based pipeline to a pseudoCAP identifier using 1 transcripts. // false // Matching Probes // A	PA4255(13)	PA4255 // product=50S ribosomal protein L29; Class 2 gene=rpmC function=Translation, post-translational modification, degradation // pseudoCAP // 13 // ---
PA4239_rpsD_at	PA4239_rpsD	7.92	5.66	4.78	0	0	rpsD	30S ribosomal protein S4		P. aeruginosa Genome Array	Pseudomonas aeruginosa	2014-10-06	Exemplar sequence	Pseudomonas Genome Database	PA4239 /GENE=rpsD /DEF=30S ribosomal protein S4 /FUNCTION=Translation, post-translational modification, degradation	PA4239		gb|AE004091|AE004091:4755446-4756067 (-) // 100.0 //	30S ribosomal protein S4					O52759											0006412 // translation // inferred from electronic annotation	0005622 // intracellular // inferred from electronic annotation; 0005840 // ribosome // inferred from electronic annotation; 0015935 // small ribosomal subunit // inferred from electronic annotation; 0030529 // ribonucleoprotein complex // inferred from electronic annotation	0003723 // RNA binding // inferred from electronic annotation; 0003735 // structural constituent of ribosome // inferred from electronic annotation; 0019843 // rRNA binding // inferred from electronic annotation					This probe set was annotated using the Matching Probes based pipeline to a pseudoCAP identifier using 1 transcripts. // false // Matching Probes // A	PA4239(13)	PA4239 // product=30S ribosomal protein S4; Class 2 gene=rpsD function=Translation, post-translational modification, degradation // pseudoCAP // 13 // ---
PA3745_rpsP_at	PA3745_rpsP	5.96	7.87	-3.75	0	0	rpsP	30S ribosomal protein S16		P. aeruginosa Genome Array	Pseudomonas aeruginosa	2014-10-06	Exemplar sequence	Pseudomonas Genome Database	PA3745 /GENE=rpsP /DEF=30S ribosomal protein S16 /FUNCTION=Translation, post-translational modification, degradation; DNA replication, recombination, modification and repair	PA3745		gb|AE004091|AE004091:4196707-4196959 (-) // 100.0 //	30S ribosomal protein S16					Q9HXP9											0006412 // translation // inferred from electronic annotation	0005622 // intracellular // inferred from electronic annotation; 0005840 // ribosome // inferred from electronic annotation; 0030529 // ribonucleoprotein complex // inferred from electronic annotation	0003735 // structural constituent of ribosome // inferred from electronic annotation					This probe set was annotated using the Matching Probes based pipeline to a pseudoCAP identifier using 1 transcripts. // false // Matching Probes // A	PA3745(13)	PA3745 // product=30S ribosomal protein S16; Class 2 gene=rpsP function=DNA replication, recombination, modification and repair ; Translation, post-translational modification, degradation // pseudoCAP // 13 // ---
PA4934_rpsR_at	PA4934_rpsR	8.86	7.4	2.74	0	0	rpsR	30S ribosomal protein S18		P. aeruginosa Genome Array	Pseudomonas aeruginosa	2014-10-06	Exemplar sequence	Pseudomonas Genome Database	PA4934 /GENE=rpsR /DEF=30S ribosomal protein S18 /FUNCTION=Translation, post-translational modification, degradation	PA4934		gb|AE004091|AE004091:5537058-5537289 (-) // 100.0 //	30S ribosomal protein S18					Q9HUN0											0006412 // translation // inferred from electronic annotation	0005622 // intracellular // inferred from electronic annotation; 0005840 // ribosome // inferred from electronic annotation; 0030529 // ribonucleoprotein complex // inferred from electronic annotation	0003723 // RNA binding // inferred from electronic annotation; 0003735 // structural constituent of ribosome // inferred from electronic annotation; 0019843 // rRNA binding // inferred from electronic annotation					This probe set was annotated using the Matching Probes based pipeline to a pseudoCAP identifier using 1 transcripts. // false // Matching Probes // A	PA4934(13)	PA4934 // product=30S ribosomal protein S18; Class 2 gene=rpsR function=Translation, post-translational modification, degradation // pseudoCAP // 13 // ---
PA0967_ruvB_at	PA0967_ruvB	7.5	5.12	5.21	0	0	ruvB	Holliday junction DNA helicase RuvB		P. aeruginosa Genome Array	Pseudomonas aeruginosa	2014-10-06	Exemplar sequence	Pseudomonas Genome Database	PA0967 /GENE=ruvB /DEF=Holliday junction DNA helicase RuvB /FUNCTION=DNA replication, recombination, modification and repair	PA0967		gb|AE004091|AE004091:1052289-1053348 (+) // 100.0 //	Holliday junction DNA helicase RuvB					Q51426											0006281 // DNA repair // inferred from electronic annotation; 0006281 // DNA repair // inferred from mutant phenotype; 0006310 // DNA recombination // inferred from electronic annotation; 0006974 // cellular response to DNA damage stimulus // inferred from electronic annotation; 0009432 // SOS response // inferred from electronic annotation; 0032508 // DNA duplex unwinding // inferred from electr…		0000166 // nucleotide binding // inferred from electronic annotation; 0003677 // DNA binding // inferred from electronic annotation; 0004386 // helicase activity // inferred from electronic annotation; 0005524 // ATP binding // inferred from electronic annotation; 0009378 // four-way junction helicase activity // inferred from electronic annotation; 0016787 // hydrolase activity // inferred from …					This probe set was annotated using the Matching Probes based pipeline to a pseudoCAP identifier using 1 transcripts. // false // Matching Probes // A	PA0967(13)	PA0967 // product=Holliday junction DNA helicase RuvB; Class 1 gene=ruvB function=DNA replication, recombination, modification and repair // pseudoCAP // 13 // ---
PA1583_sdhA_at	PA1583_sdhA	5.47	7.83	-5.13	0	0	sdhA	succinate dehydrogenase (A subunit)		P. aeruginosa Genome Array	Pseudomonas aeruginosa	2014-10-06	Exemplar sequence	Pseudomonas Genome Database	PA1583 /GENE=sdhA /DEF=succinate dehydrogenase (A subunit) /FUNCTION=Energy metabolism	PA1583		gb|AE004091|AE004091:1721496-1723269 (+) // 100.0 //	succinate dehydrogenase (A subunit)					Q9I3D5	EC:1.3.99.1										0006099 // tricarboxylic acid cycle // inferred from electronic annotation; 0022900 // electron transport chain // inferred from electronic annotation; 0055114 // oxidation-reduction process // inferred from electronic annotation		0016491 // oxidoreductase activity // inferred from electronic annotation; 0016627 // oxidoreductase activity, acting on the CH-CH group of donors // inferred from electronic annotation; 0050660 // flavin adenine dinucleotide binding // inferred from electronic annotation					This probe set was annotated using the Matching Probes based pipeline to a pseudoCAP identifier using 1 transcripts. // false // Matching Probes // A	PA1583(13)	PA1583 // product=succinate dehydrogenase (A subunit); Class 2 gene=sdhA function=Energy metabolism // pseudoCAP // 13 // ---
PA1582_sdhD_at	PA1582_sdhD	8.65	5.71	7.71	0	0	sdhD	succinate dehydrogenase (D subunit)		P. aeruginosa Genome Array	Pseudomonas aeruginosa	2014-10-06	Exemplar sequence	Pseudomonas Genome Database	PA1582 /GENE=sdhD /DEF=succinate dehydrogenase (D subunit) /FUNCTION=Energy metabolism	PA1582		gb|AE004091|AE004091:1721124-1721493 (+) // 100.0 //	succinate dehydrogenase (D subunit)					Q9I3D6											0006099 // tricarboxylic acid cycle // inferred from electronic annotation	0016021 // integral component of membrane // inferred from electronic annotation	0000104 // succinate dehydrogenase activity // inferred from electronic annotation; 0016627 // oxidoreductase activity, acting on the CH-CH group of donors // inferred from electronic annotation; 0020037 // heme binding // inferred from electronic annotation	Citrate cycle (TCA cycle) // ---; Oxidative phosphorylation // ---				This probe set was annotated using the Matching Probes based pipeline to a pseudoCAP identifier using 1 transcripts. // false // Matching Probes // A	PA1582(13)	PA1582 // product=succinate dehydrogenase (D subunit); Class 2 gene=sdhD function=Energy metabolism // pseudoCAP // 13 // ---
PA4747_secG_at	PA4747_secG	8.57	9.7	-2.18	0	0	secG	secretion protein SecG		P. aeruginosa Genome Array	Pseudomonas aeruginosa	2014-10-06	Exemplar sequence	Pseudomonas Genome Database	PA4747 /GENE=secG /DEF=secretion protein SecG /FUNCTION=Membrane proteins; Protein secretion/export apparatus	PA4747		gb|AE004091|AE004091:5332353-5332743 (-) // 100.0 //	secretion protein SecG					Q9HV52											0006810 // transport // inferred from electronic annotation; 0009306 // protein secretion // inferred from electronic annotation; 0015031 // protein transport // inferred from electronic annotation; 0071806 // protein transmembrane transport // inferred from electronic annotation	0005886 // plasma membrane // inferred from electronic annotation; 0016020 // membrane // inferred from electronic annotation; 0016021 // integral component of membrane // inferred from electronic annotation	0015450 // P-P-bond-hydrolysis-driven protein transmembrane transporter activity // inferred from electronic annotation					This probe set was annotated using the Matching Probes based pipeline to a pseudoCAP identifier using 1 transcripts. // false // Matching Probes // A	PA4747(13)	PA4747 // product=secretion protein SecG; Class 2 gene=secG function=Membrane proteins ; Protein secretion/export apparatus // pseudoCAP // 13 // ---
PA4808_selA_at	PA4808_selA	8.25	9.25	-2.01	0	0	selA	L-seryl-tRNA(ser) selenium transferase		P. aeruginosa Genome Array	Pseudomonas aeruginosa	2014-10-06	Exemplar sequence	Pseudomonas Genome Database	PA4808 /GENE=selA /DEF=L-seryl-tRNA(ser) selenium transferase /FUNCTION=Translation, post-translational modification, degradation	PA4808		gb|AE004091|AE004091:5394444-5395851 (-) // 100.0 //	L-seryl-tRNA(ser) selenium transferase					Q9HV01	EC:2.9.1.1										0001514 // selenocysteine incorporation // inferred from electronic annotation; 0006412 // translation // inferred from electronic annotation; 0097056 // selenocysteinyl-tRNA(Sec) biosynthetic process // inferred from electronic annotation	0005737 // cytoplasm // inferred from electronic annotation	0003824 // catalytic activity // inferred from electronic annotation; 0004125 // L-seryl-tRNASec selenium transferase activity // inferred from electronic annotation; 0016740 // transferase activity // inferred from electronic annotation; 0030170 // pyridoxal phosphate binding // inferred from electronic annotation	Selenoamino acid metabolism // ---				This probe set was annotated using the Matching Probes based pipeline to a pseudoCAP identifier using 1 transcripts. // false // Matching Probes // A	PA4808(13)	PA4808 // product=L-seryl-tRNA(ser) selenium transferase; Class 2 gene=selA function=Translation, post-translational modification, degradation // pseudoCAP // 13 // ---
PA1642_selD_at	PA1642_selD	8.47	6.58	3.69	0	0	selD	selenophosphate synthetase		P. aeruginosa Genome Array	Pseudomonas aeruginosa	2014-10-06	Exemplar sequence	Pseudomonas Genome Database	PA1642 /GENE=selD /DEF=selenophosphate synthetase /FUNCTION=Translation, post-translational modification, degradation	PA1642		gb|AE004091|AE004091:1787250-1788285 (+) // 100.0 //	selenophosphate synthetase					Q9I383	EC:2.7.9.3										0016260 // selenocysteine biosynthetic process // inferred from electronic annotation; 0016260 // selenocysteine biosynthetic process // inferred from sequence or structural similarity; 0016310 // phosphorylation // inferred from electronic annotation; 0070329 // tRNA seleno-modification // inferred from sequence or structural similarity		0000166 // nucleotide binding // inferred from electronic annotation; 0000287 // magnesium ion binding // inferred from electronic annotation; 0000287 // magnesium ion binding // inferred from sequence or structural similarity; 0003824 // catalytic activity // inferred from electronic annotation; 0004756 // selenide, water dikinase activity // inferred from electronic annotation; 0004756 // selen…	Selenoamino acid metabolism // ---				This probe set was annotated using the Matching Probes based pipeline to a pseudoCAP identifier using 1 transcripts. // false // Matching Probes // A	PA1642(13)	PA1642 // product=selenophosphate synthetase; Class 2 gene=selD function=Translation, post-translational modification, degradation // pseudoCAP // 13 // ---
PA3167_serC_at	PA3167_serC	9.14	7.37	3.4	0	0	serC	3-phosphoserine aminotransferase		P. aeruginosa Genome Array	Pseudomonas aeruginosa	2014-10-06	Exemplar sequence	Pseudomonas Genome Database	PA3167 /GENE=serC /DEF=3-phosphoserine aminotransferase /FUNCTION=Amino acid biosynthesis and metabolism; Biosynthesis of cofactors, prosthetic groups and carriers	PA3167		gb|AE004091|AE004091:3555253-3556339 (-) // 100.0 //	3-phosphoserine aminotransferase					Q9HZ66	EC:2.6.1.52										0006564 // L-serine biosynthetic process // inferred from electronic annotation; 0008152 // metabolic process // inferred from electronic annotation; 0008615 // pyridoxine biosynthetic process // inferred from electronic annotation; 0008652 // cellular amino acid biosynthetic process // inferred from electronic annotation	0005737 // cytoplasm // inferred from electronic annotation	0003824 // catalytic activity // inferred from electronic annotation; 0004648 // O-phospho-L-serine:2-oxoglutarate aminotransferase activity // inferred from electronic annotation; 0008483 // transaminase activity // inferred from electronic annotation; 0016740 // transferase activity // inferred from electronic annotation; 0030170 // pyridoxal phosphate binding // inferred from electronic annota…	Glycine, serine and threonine metabolism // ---; Vitamin B6 metabolism // ---				This probe set was annotated using the Matching Probes based pipeline to a pseudoCAP identifier using 1 transcripts. // false // Matching Probes // A	PA3167(13)	PA3167 // product=3-phosphoserine aminotransferase; Class 2 gene=serC function=Amino acid biosynthesis and metabolism ; Biosynthesis of cofactors, prosthetic groups and carriers // pseudoCAP // 13 // ---
PA4768_smpB_at	PA4768_smpB	6.07	8.55	-5.57	0	0	smpB	SmpB protein		P. aeruginosa Genome Array	Pseudomonas aeruginosa	2014-10-06	Exemplar sequence	Pseudomonas Genome Database	PA4768 /GENE=smpB /DEF=SmpB protein /FUNCTION=Translation, post-translational modification, degradation	PA4768		gb|AE004091|AE004091:5353782-5354262 (+) // 100.0 //	SmpB protein					Q9HV40												0005737 // cytoplasm // inferred from electronic annotation	0003723 // RNA binding // inferred from electronic annotation					This probe set was annotated using the Matching Probes based pipeline to a pseudoCAP identifier using 1 transcripts. // false // Matching Probes // A	PA4768(12)	PA4768 // product=SmpB protein; Class 2 gene=smpB function=Translation, post-translational modification, degradation // pseudoCAP // 12 // ---
PA4468_sodM_at	PA4468_sodM	6.71	8.91	-4.6	0	0	sodM	superoxide dismutase		P. aeruginosa Genome Array	Pseudomonas aeruginosa	2014-10-06	Exemplar sequence	Pseudomonas Genome Database	PA4468 /GENE=sodM /DEF=superoxide dismutase /FUNCTION=Adaptation, protection	PA4468		gb|AE004091|AE004091:4997438-4998050 (-) // 100.0 //	superoxide dismutase					P53652	EC:1.15.1.1										0006801 // superoxide metabolic process // inferred from electronic annotation; 0019430 // removal of superoxide radicals // inferred from direct assay; 0055114 // oxidation-reduction process // inferred from electronic annotation		0004784 // superoxide dismutase activity // inferred from direct assay; 0004784 // superoxide dismutase activity // inferred from electronic annotation; 0016491 // oxidoreductase activity // inferred from electronic annotation; 0030145 // manganese ion binding // inferred from direct assay; 0046872 // metal ion binding // inferred from electronic annotation					This probe set was annotated using the Matching Probes based pipeline to a pseudoCAP identifier using 1 transcripts. // false // Matching Probes // A	PA4468(13)	PA4468 // product=superoxide dismutase; Class 1 gene=sodM function=Adaptation, Protection // pseudoCAP // 13 // ---
PA5418_soxA_at	PA5418_soxA	8.36	6.67	3.24	0	0	soxA	sarcosine oxidase alpha subunit		P. aeruginosa Genome Array	Pseudomonas aeruginosa	2014-10-06	Exemplar sequence	Pseudomonas Genome Database	PA5418 /GENE=soxA /DEF=sarcosine oxidase alpha subunit /FUNCTION=Carbon compound catabolism	PA5418		gb|AE004091|AE004091:6097023-6100041 (+) // 100.0 //	sarcosine oxidase alpha subunit					Q9HTE6											0006546 // glycine catabolic process // inferred from electronic annotation; 0032259 // methylation // inferred from electronic annotation; 0046653 // tetrahydrofolate metabolic process // inferred from electronic annotation; 0055114 // oxidation-reduction process // inferred from electronic annotation; 1901053 // sarcosine catabolic process // inferred from mutant phenotype	0005737 // cytoplasm // inferred from electronic annotation	0004047 // aminomethyltransferase activity // inferred from electronic annotation; 0008115 // sarcosine oxidase activity // inferred from electronic annotation; 0016491 // oxidoreductase activity // inferred from electronic annotation					This probe set was annotated using the Matching Probes based pipeline to a pseudoCAP identifier using 1 transcripts. // false // Matching Probes // A	PA5418(13)	PA5418 // product=sarcosine oxidase alpha subunit; Class 1 gene=soxA function=Carbon compound catabolism // pseudoCAP // 13 // ---
PA5416_soxB_at	PA5416_soxB	8.96	7.81	2.21	0	0	soxB	sarcosine oxidase beta subunit		P. aeruginosa Genome Array	Pseudomonas aeruginosa	2014-10-06	Exemplar sequence	Pseudomonas Genome Database	PA5416 /GENE=soxB /DEF=sarcosine oxidase beta subunit /FUNCTION=Carbon compound catabolism	PA5416		gb|AE004091|AE004091:6095362-6096613 (+) // 100.0 //	sarcosine oxidase beta subunit					Q9HTE8	EC:1.5.3.1										0046653 // tetrahydrofolate metabolic process // inferred from electronic annotation; 0055114 // oxidation-reduction process // inferred from electronic annotation; 1901053 // sarcosine catabolic process // inferred from mutant phenotype		0008115 // sarcosine oxidase activity // inferred from electronic annotation; 0016491 // oxidoreductase activity // inferred from electronic annotation					This probe set was annotated using the Matching Probes based pipeline to a pseudoCAP identifier using 1 transcripts. // false // Matching Probes // A	PA5416(13)	PA5416 // product=sarcosine oxidase beta subunit; Class 1 gene=soxB function=Amino acid biosynthesis and metabolism // pseudoCAP // 13 // ---
PA5417_soxD_at	PA5417_soxD	7.52	9.35	-3.57	0	0	soxD	sarcosine oxidase delta subunit		P. aeruginosa Genome Array	Pseudomonas aeruginosa	2014-10-06	Exemplar sequence	Pseudomonas Genome Database	PA5417 /GENE=soxD /DEF=sarcosine oxidase delta subunit /FUNCTION=Carbon compound catabolism	PA5417		gb|AE004091|AE004091:6096706-6097027 (+) // 100.0 //	sarcosine oxidase delta subunit					Q9HTE7											0046653 // tetrahydrofolate metabolic process // inferred from electronic annotation; 0055114 // oxidation-reduction process // inferred from electronic annotation; 1901053 // sarcosine catabolic process // inferred from mutant phenotype		0008115 // sarcosine oxidase activity // inferred from electronic annotation					This probe set was annotated using the Matching Probes based pipeline to a pseudoCAP identifier using 1 transcripts. // false // Matching Probes // A	PA5417(13)	PA5417 // product=sarcosine oxidase delta subunit; Class 1 gene=soxD function=Amino acid biosynthesis and metabolism // pseudoCAP // 13 // ---
PA0302_potG_at	PA0302_potG	6.44	5.2	2.35	0	0	spuF	polyamine transport protein PotG		P. aeruginosa Genome Array	Pseudomonas aeruginosa	2014-10-06	Exemplar sequence	Pseudomonas Genome Database	PA0302 /GENE=potG /DEF=polyamine transport protein PotG /FUNCTION=Transport of small molecules	PA0302		gb|AE004091|AE004091:341111-342266 (+) // 100.0 //	polyamine transport protein PotG			EBG00000298824		Q9I6I9											0006200 // ATP catabolic process // inferred from electronic annotation; 0006810 // transport // inferred from electronic annotation; 0008152 // metabolic process // inferred from electronic annotation; 0015846 // polyamine transport // inferred from electronic annotation; 0055085 // transmembrane transport // inferred from electronic annotation; 1902047 // polyamine transmembrane transport // in…	0005886 // plasma membrane // inferred from electronic annotation; 0016020 // membrane // inferred from electronic annotation; 0043190 // ATP-binding cassette (ABC) transporter complex // inferred from electronic annotation	0000166 // nucleotide binding // inferred from electronic annotation; 0005215 // transporter activity // inferred from electronic annotation; 0005524 // ATP binding // inferred from electronic annotation; 0015417 // polyamine-transporting ATPase activity // inferred from electronic annotation; 0016787 // hydrolase activity // inferred from electronic annotation; 0016820 // hydrolase activity, act…					This probe set was annotated using the Matching Probes based pipeline to a pseudoCAP identifier using 1 transcripts. // false // Matching Probes // A	PA0302(13)	PA0302 // product=polyamine transport protein PotG; Class 1 gene=spuF function=Transport of small molecules // pseudoCAP // 13 // ---
PA0303_potH_at	PA0303_potH	8.66	7.23	2.7	0	0	spuG	polyamine transport protein PotH		P. aeruginosa Genome Array	Pseudomonas aeruginosa	2014-10-06	Exemplar sequence	Pseudomonas Genome Database	PA0303 /GENE=potH /DEF=polyamine transport protein PotH /FUNCTION=Membrane proteins; Transport of small molecules	PA0303		gb|AE004091|AE004091:342292-343174 (+) // 100.0 //	polyamine transport protein PotH					Q9I6I8											0006810 // transport // inferred from electronic annotation	0005886 // plasma membrane // inferred from electronic annotation; 0016020 // membrane // inferred from electronic annotation; 0016021 // integral component of membrane // inferred from electronic annotation						This probe set was annotated using the Matching Probes based pipeline to a pseudoCAP identifier using 1 transcripts. // false // Matching Probes // A	PA0303(13)	PA0303 // product=polyamine transport protein PotH; Class 1 gene=spuG function=Membrane proteins ; Transport of small molecules // pseudoCAP // 13 // ---
PA5280_sss_at	PA5280_sss	8.78	6.54	4.7	0	0	sss	site-specific recombinase Sss		P. aeruginosa Genome Array	Pseudomonas aeruginosa	2014-10-06	Exemplar sequence	Pseudomonas Genome Database	PA5280 /GENE=sss /DEF=site-specific recombinase Sss /FUNCTION=DNA replication, recombination, modification and repair	PA5280		gb|AE004091|AE004091:5944326-5945238 (+) // 100.0 //	site-specific recombinase Sss					Q51566											0006310 // DNA recombination // inferred from electronic annotation; 0006313 // transposition, DNA-mediated // inferred from electronic annotation; 0007049 // cell cycle // inferred from electronic annotation; 0007059 // chromosome segregation // inferred from electronic annotation; 0015074 // DNA integration // inferred from electronic annotation; 0015074 // DNA integration // inferred from gene…	0005737 // cytoplasm // inferred from electronic annotation	0003677 // DNA binding // inferred from electronic annotation; 0009009 // site-specific recombinase activity // inferred from genetic interaction; 0009037 // tyrosine-based site-specific recombinase activity // inferred from electronic annotation					This probe set was annotated using the Matching Probes based pipeline to a pseudoCAP identifier using 1 transcripts. // false // Matching Probes // A	PA5280(13)	PA5280 // product=site-specific recombinase Sss; Class 1 gene=sss function=DNA replication, recombination, modification and repair // pseudoCAP // 13 // ---
PA1671_stk1_at	PA1671_stk1	6.77	8.29	-2.86	0	0	stk1	serine-threonine kinase Stk1		P. aeruginosa Genome Array	Pseudomonas aeruginosa	2014-10-06	Exemplar sequence	Pseudomonas Genome Database	PA1671 /GENE=stk1 /DEF=serine-threonine kinase Stk1 /FUNCTION=Translation, post-translational modification, degradation	PA1671		gb|AE004091|AE004091:1823326-1824316 (+) // 100.0 //	serine-threonine kinase Stk1					Q9I354											0006468 // protein phosphorylation // inferred from electronic annotation; 0016310 // phosphorylation // inferred from electronic annotation; 0033103 // protein secretion by the type VI secretion system // inferred from genomic context		0000166 // nucleotide binding // inferred from electronic annotation; 0004672 // protein kinase activity // inferred from electronic annotation; 0004674 // protein serine/threonine kinase activity // inferred from electronic annotation; 0005524 // ATP binding // inferred from electronic annotation; 0016301 // kinase activity // inferred from electronic annotation; 0016772 // transferase activity,…					This probe set was annotated using the Matching Probes based pipeline to a pseudoCAP identifier using 1 transcripts. // false // Matching Probes // A	PA1671(13)	PA1671 // product=serine-threonine kinase Stk1; Class 1 gene=stk1 function=Translation, post-translational modification, degradation // pseudoCAP // 13 // ---
PA1585_sucA_at	PA1585_sucA	9.47	8.4	2.1	0	0	sucA	2-oxoglutarate dehydrogenase (E1 subunit)		P. aeruginosa Genome Array	Pseudomonas aeruginosa	2014-10-06	Exemplar sequence	Pseudomonas Genome Database	PA1585 /GENE=sucA /DEF=2-oxoglutarate dehydrogenase (E1 subunit) /FUNCTION=Amino acid biosynthesis and metabolism; Energy metabolism	PA1585		gb|AE004091|AE004091:1724244-1727076 (+) // 100.0 //	2-oxoglutarate dehydrogenase (E1 subunit)					Q9I3D3	EC:1.2.4.2										0006099 // tricarboxylic acid cycle // inferred from electronic annotation; 0008152 // metabolic process // inferred from electronic annotation; 0055114 // oxidation-reduction process // inferred from electronic annotation		0004591 // oxoglutarate dehydrogenase (succinyl-transferring) activity // inferred from electronic annotation; 0016624 // oxidoreductase activity, acting on the aldehyde or oxo group of donors, disulfide as acceptor // inferred from electronic annotation; 0030976 // thiamine pyrophosphate binding // inferred from electronic annotation	Citrate cycle (TCA cycle) // ---; Lysine degradation // ---; Tryptophan metabolism // ---				This probe set was annotated using the Matching Probes based pipeline to a pseudoCAP identifier using 1 transcripts. // false // Matching Probes // A	PA1585(13)	PA1585 // product=2-oxoglutarate dehydrogenase (E1 subunit); Class 2 gene=sucA function=Amino acid biosynthesis and metabolism ; Energy metabolism // pseudoCAP // 13 // ---
PA0594_surA_at	PA0594_surA	7.57	8.59	-2.02	0	0	surA	peptidyl-prolyl cis-trans isomerase SurA		P. aeruginosa Genome Array	Pseudomonas aeruginosa	2014-10-06	Exemplar sequence	Pseudomonas Genome Database	PA0594 /GENE=surA /DEF=peptidyl-prolyl cis-trans isomerase SurA /FUNCTION=Adaptation, protection; Chaperones & heat shock proteins; Translation, post-translational modification, degradation	PA0594		gb|AE004091|AE004091:652480-653773 (-) // 100.0 //	peptidyl-prolyl cis-trans isomerase SurA					Q9I5U3											0000413 // protein peptidyl-prolyl isomerization // inferred from electronic annotation; 0006457 // protein folding // inferred from electronic annotation; 0042710 // biofilm formation // inferred from electronic annotation; 0043165 // Gram-negative-bacterium-type cell outer membrane assembly // inferred from electronic annotation; 0050821 // protein stabilization // inferred from electronic anno…	0030288 // outer membrane-bounded periplasmic space // inferred from electronic annotation; 0042597 // periplasmic space // inferred from electronic annotation	0003755 // peptidyl-prolyl cis-trans isomerase activity // inferred from electronic annotation; 0016853 // isomerase activity // inferred from electronic annotation; 0042277 // peptide binding // inferred from electronic annotation; 0051082 // unfolded protein binding // inferred from electronic annotation					This probe set was annotated using the Matching Probes based pipeline to a pseudoCAP identifier using 1 transcripts. // false // Matching Probes // A	PA0594(13)	PA0594 // product=peptidyl-prolyl cis-trans isomerase SurA; Class 2 gene=surA function=Translation, post-translational modification, degradation ; Adaptation, Protection ; Chaperones & heat shock proteins // pseudoCAP // 13 // ---
[truncated: 1,124 more rows]
